# Supplementary material for: Combining PARP with ATR inhibition overcomes PARP inhibitor and platinum resistance in ovarian cancer models
Source: Nat Commun. 2020 Jul 24;11:3726. doi: 10.1038/s41467-020-17127-2 (PMC7381609; doi:10.1038/s41467-020-17127-2)
Supplement: Supplementary file 3 — Source Data [file 41467_2020_17127_MOESM3_ESM.xlsx]

## Sheet: Figure 1A
Figure 1A
PEO1	PARPi 0μM	PARPi 0.1μM	PARPi 0.5μM	PARPi 1μM	PARPi 5μM	PARPi 10μM		PEO1	Carbo 0μg/ml	Carbo 0.1μg/ml	Carbo 0.5μg/ml	Carbo 1μg/ml	Carbo 5μg/ml	Carbo 10μg/ml
	100.1	73.25	49.37	22.38	2.85	5.1			95.92	129.11	63.86	24.89	1.97	1.53
	101.21	78.26	45.19	29.59	2.69	5.1			95.54	140.55	72.45	27.46	1.93	1.43
	98.69	70.01	54.51	23.45	3.14	5.33			108.55	150.84	54.85	29.26	2.09	1.39
MEAN	100	73.84	49.69	25.14	2.89333	5.17667		MEAN	100.003	140.167	63.72	27.2033	1.99667	1.45
SD	1.26297	4.15652	4.4686	3.89077	0.228108	0.132791		SD	7.40407	10.8701	8.80084	2.19628	0.0832666	0.072111
PEO1 PR	PARPi 0μM	PARPi 0.1μM	PARPi 0.5μM	PARPi 1μM	PARPi 5μM	PARPi 10μM		PEO1 PR	Carbo 0μg/ml	Carbo 0.1μg/ml	Carbo 0.5μg/ml	Carbo 1μg/ml	Carbo 5μg/ml	Carbo 10μg/ml
	99.99	101.57	85.94	85.53	51.3	30.55			101.11	86.31	58.04	35.8	9.74	7.01
	97.96	100.65	93.22	84	48.37	30.86			97.61	89.13	62.98	39.77	9.45	7.3
	102.15	99.96	89.05	83.27	49.92	31.34			101.24	88.93	67.25	38.19	9.52	7.18
MEAN	100.033	100.727	89.4033	84.2667	49.8633	30.9167		MEAN	99.9867	88.1233	62.7567	37.92	9.57	7.16333
SD	2.09534	0.807733	3.65284	1.15336	1.46582	0.398037		SD	2.05928	1.57357	4.60906	1.99872	0.151327	0.145717
PEO1 CR	PARPi 0μM	PARPi 0.1μM	PARPi 0.5μM	PARPi 1μM	PARPi 5μM	PARPi 10μM		PEO1 CR	Carbo 0μg/ml	Carbo 0.1μg/ml	Carbo 0.5μg/ml	Carbo 1μg/ml	Carbo 5μg/ml	Carbo 10μg/ml
	99.19	110.47	109.94	106.85	89.93	74.54			99.99	117.27	103.97	90.43	22.69	21.45
	96.96	106.05	119.24	118.1	85.63	72.37			98.76	117.65	102.65	88.99	23.96	21.34
	103.95	103.76	113.06	113.12	84.97	70.72			101.35	118.2	96.96	84.37	24.39	22.37
MEAN	100.033	106.76	114.08	112.69	86.8433	72.5433		MEAN	100	117.69	101.22	87.93	23.68	21.72
SD	3.57049	3.41088	4.73316	5.63731	2.69342	1.91589		SD	1.27503	0.491223	3.67966	3.16601	0.807279	0.565597
JHOS4	PARPi 0μM	PARPi 0.1μM	PARPi 0.5μM	PARPi 1μM	PARPi 5μM	PARPi 10μM		JHOS4	Carbo 0μg/ml	Carbo 0.1μg/ml	Carbo 0.5μg/ml	Carbo 1μg/ml	Carbo 5μg/ml	Carbo 10μg/ml
	99.59	111.04	98.14	56.54	37.33	44.3			99.59	96.94	81.24	52.3	56.9	30.07
	97.86	118.92	94.22	63.02	41.97	45.28			97.86	97.18	77.57	60.67	46.34	34,17
	102.55	114.06	84.25	67.25	39.59	41.23			102.55	90.55	74.72	51.82	38.03	36.49
MEAN	100	114.673	92.2033	62.27	39.63	43.6033		MEAN	100	94.89	77.8433	54.92	47.09	33.28
SD	2.37173	3.97564	7.16123	5.39425	2.32026	2.11297		SD	2.37173	3.76047	3.26858	5.17713	9.45733	4.53963
JHOS4PR	PARPi 0μM	PARPi 0.1μM	PARPi 0.5μM	PARPi 1μM	PARPi 5μM	PARPi 10μM		JHOS4PR	Carbo 0μg/ml	Carbo 0.1μg/ml	Carbo 0.5μg/ml	Carbo 1μg/ml	Carbo 5μg/ml	Carbo 10μg/ml
	100.1	108.59	98.84	91.55	84.04	57.89			99.99	104.19	82.15	80.99	18.14	18.28
	101.81	107.96	94.22	85.83	77.17	65.95			98.05	106.46	77.13	83.93	18.96	17.84
	98.09	106.35	100.83	86.27	71.31	54.82			101.95	106.15	79.31	75.8	19.41	18.07
MEAN	100	107.633	97.9633	87.8833	77.5067	59.5533		MEAN	99.9967	105.6	79.53	80.24	18.8367	18.0633
SD	1.86202	1.15518	3.39108	3.18304	6.37167	5.74841		SD	1.95001	1.23089	2.51722	4.11656	0.64392	0.220076
OVCAR3	PARPi 0μM	PARPi 0.1μM	PARPi 0.5μM	PARPi 1μM	PARPi 5μM	PARPi 10μM		OVCAR3	Carbo 0μg/ml	Carbo 0.1μg/ml	Carbo 0.5μg/ml	Carbo 1μg/ml	Carbo 5μg/ml	Carbo 10μg/ml
	99.89	112.81	131.29	120.62	81.01	64.34			99.59	129.61	119.94	115.7	12.15	12.01
	96.06	106.92	131.5	126.94	82.13	66.55			97.16	137.32	117.96	107.99	11.65	11.85
	104.05	106.15	143.1	114.86	76.9	71.22			103.25	121.36	112.85	93.59	11.52	11.35
MEAN	100	108.627	135.297	120.807	80.0133	67.37		MEAN	100	129.43	116.917	105.76	11.7733	11.7367
SD	3.99614	3.64327	6.7587	6.04216	2.75377	3.51253		SD	3.06563	7.98152	3.65834	11.2224	0.332616	0.344287

## Sheet: Figure 1B-1
Figure 1B and Supplementary Table 1.. Sequence alterations identified
Sample ID	Gene Symbol	Nucleotide (Genomic hg19)	Amino Acid (Protein)	Consequence	Sequence Context (Position of Mutation Indicated by "N")	% Mutant Reads
PEO1 Parent P48	ANKRD36	chr2:97877478_G/A	p.Val1157Met	missense_variant&splice_region_variant	GGACA^GTAAT	0.77
PEO1 Parent P48	B3GNT6	chr11:76751587_G/A	-	splice_acceptor_variant&splice_region_variant&intron_variant	TCCTG^CCCTT	0.43
PEO1 Parent P48	BCLAF1	chr6:136589448_C/A	p.Arg750Leu	missense_variant	AAGAT^GAGAA	0.19
PEO1 Parent P48	BCLAF1	chr6:136590698_C/T	p.Arg699His	missense_variant	TACGG^GATCA	0.26
PEO1 Parent P48	DMBT1	chr10:124380869_C/A	p.His1732Asn	missense_variant	GCCAT^ACGAA	1
PEO1 Parent P48	DMBT1	chr10:124380870_A/G	p.His1732Arg	missense_variant	CCATC^CGAAG	1
PEO1 Parent P48	DMBT1	chr10:124399814_C/T	p.Arg2272Cys	missense_variant	CCAGC^GCCCT	1
PEO1 Parent P48	GPRIN2	chr10:46999178_A/C	p.Thr100Pro	missense_variant	TGTCC^CCATG	0.46
PEO1 Parent P48	GPRIN2	chr10:46999596_G/A	p.Arg239Lys	missense_variant	CATGA^GGAGG	0.81
PEO1 Parent P48	GXYLT1	chr12:42512830_T/A	p.Asp153Val	missense_variant	GCTGA^CTTCA	0.33
PEO1 Parent P48	GXYLT1	chr12:42512938_T/A	p.His117Leu	missense_variant	CTAGA^GCATT	0.2
PEO1 Parent P48	KIAA0040	chr1:175129955_G/T	p.Asn65Lys	missense_variant	TTCTT^TTCTT	1
PEO1 Parent P48	MADCAM1	chr19:501762_A/C	p.Gln254Pro	missense_variant	CTCCC^GGAGC	0.35
PEO1 Parent P48	MUC7	chr4:71347171_C/T	p.Ala237Val	missense_variant	AGCTG^CCCAC	0.21
PEO1 Parent P48	MUC7	chr4:71347207_T/C	p.Leu249Pro	missense_variant	TCCAC^ATCTT	0.45
PEO1 Parent P48	PABPC1	chr8:101727714_G/A	p.Leu207Phe	missense_variant	CTTAA^GCGCT	0.18
PEO1 Parent P48	PABPC3	chr13:25671795_C/T	p.Arg487Cys	missense_variant	GTCCA^GTCCT	0.18
PEO1 Parent P48	PDE4DIP	chr1:145075775_G/A	p.Pro30Ser	missense_variant	GTAAG^CGTGT	0.16
PEO1 Parent P48	PRIM2	chr6:57398207_G/T	p.Gly304*	stop_gained	GTCAT^GAGGC	0.21
PEO1 Parent P48	RPTN	chr1:152129115_T/C	p.Arg154Gly	missense_variant	ATCTC^GTCTT	0.13
PEO1 Parent P48	TAS2R19	chr12:11174302_A/G	p.Phe290Ser	missense_variant	AAAGA^AGGTC	0.15
PEO1 Parent P48	TAS2R19	chr12:11174372_C/G	p.Val267Leu	missense_variant	TGCAA^AGTTT	0.17
PEO1 Parent P48	TAS2R19	chr12:11174416_A/G	p.Leu252Pro	missense_variant	TCCTA^GATTC	0.12
PEO1 Parent P48	TAS2R31	chr12:11183697_C/A	p.Val80Leu	missense_variant	TCTTA^TTCTA	0.11
PEO1 Parent P48	TAS2R43	chr12:11244390_T/C	p.Ile147Val	missense_variant	GTTTA^CACAA	0.08
PEO1 Parent P48	TAS2R46	chr12:11214386_T/G	p.Ser170Arg	missense_variant	TGCAC^CCTCA	0.22
PEO1 Parent P48	TAS2R46	chr12:11214437_T/C	p.Ile153Val	missense_variant	CCATA^AATCT	0.22
PEO1 Parent P48	TAS2R46	chr12:11214455_T/C	p.Ile147Val	missense_variant	GTTTA^CACAA	0.19
PEO1 Parent P48	TP53	chr17:7577550_C/T	p.Gly244Asp	missense_variant	TGCCG^CCATG	1
PEO1 Parent P48	ZAN	chr7:100371473_C/T	p.Arg1922Trp	missense_variant&splice_region_variant	TGCTC^GTTTC	0.35
PEO1 Parent P48	EFCAB2	chr1:245133623_T/TCCTCC	-	splice_acceptor_variant&intron_variant	GCCCC^CCTCC	1
PEO1 Parent P48	ABCG2	chr4:89052323_G/T	p.Gln141Lys	missense_variant	GAACT^TAAGT	0.57
PEO1 Parent P48	ALAD	chr9:116153891_C/G	p.Lys88Asn	missense_variant	AGCCG^TTCAC	1
PEO1 Parent P48	CACNA1A	chr19:13409696_C/G	p.Glu921Asp	missense_variant	TCGCC^TCCCA	0.42
PEO1 Parent P48	CDH23	chr10:73550969_G/A	p.Glu2044Lys	missense_variant	TGGCT^AGGAC	0.44
PEO1 Parent P48	CHIT1	chr1:203194186_C/T	p.Gly102Ser	missense_variant	AGTGC^GAAAT	1
PEO1 Parent P48	CST3	chr20:23618427_C/T	p.Ala25Thr	missense_variant	GCCGG^CGCGG	0.45
PEO1 Parent P48	GC	chr4:72618323_G/T	p.Thr455Lys	missense_variant	GTTCC^TGGGT	0.41
PEO1 Parent P48	GSDMB	chr17:38062196_G/A	p.Pro311Ser	missense_variant	GTCTG^GTCCT	1
PEO1 Parent P48	KCNQ2	chr20:62038277_T/G	p.Asn780Thr	missense_variant	GCAGG^TCCCC	0.99
PEO1 Parent P48	MEFV	chr16:3304463_C/T	p.Arg202Gln	missense_variant	GCAGC^GGACC	1
PEO1 Parent P48	MTHFD1	chr14:64908845_G/A	p.Arg653Gln	missense_variant	AGACC^GATCG	0.31
PEO1 Parent P48	MTHFR	chr1:11854476_T/G	p.Glu429Ala	missense_variant	CACTT^CTTCA	1
PEO1 Parent P48	USH1C	chr11:17519742_C/G	p.Glu819Asp	missense_variant	GCAGC^TCAGC	1
PEO1 Parent P48	USH2A	chr1:215914826_T/C	p.Met3868Val	missense_variant	ATCCA^TGGGG	1
PEO1 Parent P48	USH2A	chr1:215916563_G/A	p.Thr3835Ile	missense_variant	ATGGA^TCAAA	1
PEO1 Parent P48	GRIN3B	chr19:1004896_G/GCGTT	p.Gly466fs	frameshift_variant	CCAAC^GCTCA	1
PEO1 Parent P48	BRCA2	chr13:32913457_C/G	p.Tyr1655*	stop_gained	TGTTA^ACAAA	1
PEO1 Parent P48	CREBBP	chr16:3801794_C/A	p.Glu1238*	stop_gained	CTTCT^ACAGA	0.45
PEO1 Parent P48	APEX2	chrX:55033693_C/CG	p.Pro463fs	frameshift_variant	GCTGG^GGGGC	0.18
PEO1 Parent P48	ASXL1	chr20:31023427_A/AT	p.Gly972fs	frameshift_variant	CAGCA^TGGCA	0.08
PEO1 Parent P48	CEBPA	chr19:33792301_G/GC	p.Ile376fs	frameshift_variant	AAGAT^CCCCG	0.13
PEO1 Parent P48	CIC	chr19:42794819_G/GC	p.Asn1545fs	frameshift_variant	GTGCT^CCCCC	0.09
PEO1 Parent P48	ERBB3	chr12:56495339_C/CT	p.Ser1178fs	frameshift_variant	GCACC^TTTCT	0.11
PEO1 Parent P48	EZH2	chr7:148511093_A/AT	p.Asn603fs	frameshift_variant	GACAC^TTTTT	0.12
PEO1 Parent P48	FGFR3	chr4:1803440_A/AT	p.Arg238fs	frameshift_variant	GCAGC^TCCGG	0.15
PEO1 Parent P48	IGF1R	chr15:99442788_C/CT	p.Leu396fs	frameshift_variant	CATGC^TTGGT	0.19
PEO1 Parent P48	MEN1	chr11:64571995_A/AC	p.Pro554fs	frameshift_variant	ACTGG^CCCTC	0.07
PEO1 Parent P48	MMS19	chr10:99229429_T/TG	p.Ser300fs	frameshift_variant	AAGGC^GGGGA	0.1
PEO1 Parent P48	NOTCH1	chr9:139402409_T/TG	p.Lys1170fs	frameshift_variant	CACCT^GCAGG	0.13
PEO1 Parent P48	NOTCH3	chr19:15298807_T/TG	-	splice_region_variant&intron_variant	AAGCC^GGGGT	0.1
PEO1 Parent P48	TSC1	chr9:135786038_G/GA	p.Pro395fs	frameshift_variant	AGGAG^AGAGG	0.14
PEO1 Parent P48	TSC2	chr16:2137924_T/TC	p.Leu1685fs	frameshift_variant	TGGTG^CCCTG	0.13
PEO1 Parent P48	VPS13A	chr9:79955305_A/AT	-	splice_region_variant&intron_variant	TGTTA^TTTTT	0.67
PEO1 Parent P48	XRCC6	chr22:42057354_G/GA	p.Asn515fs	frameshift_variant	GCAAT^AATAA	0.11
PEO1 PR (Olaprib resistant) P68	B3GNT6	chr11:76751587_G/A	-	splice_acceptor_variant&splice_region_variant&intron_variant	TCCTG^CCCTT	0.45
PEO1 PR (Olaprib resistant) P68	BCLAF1	chr6:136590698_C/T	p.Arg699His	missense_variant	TACGG^GATCA	0.22
PEO1 PR (Olaprib resistant) P68	CCDC15	chr11:124857585_C/A	p.Pro488His	missense_variant	TCTCC^CAAAG	0.08
PEO1 PR (Olaprib resistant) P68	COL3A1	chr2:189855743_G/A	p.Arg271Gln	missense_variant	TGGAC^AAATG	0.48
PEO1 PR (Olaprib resistant) P68	DMBT1	chr10:124380869_C/A	p.His1732Asn	missense_variant	GCCAT^ACGAA	1
PEO1 PR (Olaprib resistant) P68	DMBT1	chr10:124380870_A/G	p.His1732Arg	missense_variant	CCATC^CGAAG	1
PEO1 PR (Olaprib resistant) P68	DMBT1	chr10:124399814_C/T	p.Arg2272Cys	missense_variant	CCAGC^GCCCT	1
PEO1 PR (Olaprib resistant) P68	GPRIN2	chr10:46999178_A/C	p.Thr100Pro	missense_variant	TGTCC^CCATG	0.46
PEO1 PR (Olaprib resistant) P68	GPRIN2	chr10:46999596_G/A	p.Arg239Lys	missense_variant	CATGA^GGAGG	0.81
PEO1 PR (Olaprib resistant) P68	HERC2	chr15:28518046_G/A	p.Thr302Met	missense_variant	TCAGC^TGCCT	0.11
PEO1 PR (Olaprib resistant) P68	KIAA0040	chr1:175129955_G/T	p.Asn65Lys	missense_variant	TTCTT^TTCTT	1
PEO1 PR (Olaprib resistant) P68	KRTAP4-3	chr17:39324333_T/A	p.Gln31Leu	missense_variant	TGGTC^GGCAG	0.14
PEO1 PR (Olaprib resistant) P68	MUC12	chr7:100634933_G/C	p.Arg363Ser	missense_variant	CACAG^AGCCC	0.22
PEO1 PR (Olaprib resistant) P68	MUC7	chr4:71347185_T/C	p.Ser242Pro	missense_variant	CACCT^CTGCA	0.19
PEO1 PR (Olaprib resistant) P68	MUC7	chr4:71347207_T/C	p.Leu249Pro	missense_variant	TCCAC^ATCTT	0.25
PEO1 PR (Olaprib resistant) P68	MYO5B	chr18:47363917_A/G	p.Val1703Ala	missense_variant	AGCAG^CGTCC	0.06
PEO1 PR (Olaprib resistant) P68	OR9G1	chr11:56468440_G/T	p.Gly193Cys	missense_variant	AGGGC^GCTAT	0.09
PEO1 PR (Olaprib resistant) P68	PABPC1	chr8:101721705_G/T	p.Phe409Leu	missense_variant	GCCAT^AAGTA	0.07
PEO1 PR (Olaprib resistant) P68	PABPC1	chr8:101721709_T/A	p.Tyr408Phe	missense_variant	TGAAG^AACCT	0.08
PEO1 PR (Olaprib resistant) P68	PABPC1	chr8:101730043_G/C	p.Ala154Gly	missense_variant	CAATA^CTCTT	0.09
PEO1 PR (Olaprib resistant) P68	PABPC3	chr13:25671795_C/T	p.Arg487Cys	missense_variant	GTCCA^GTCCT	0.22
PEO1 PR (Olaprib resistant) P68	PDE4DIP	chr1:145075775_G/A	p.Pro30Ser	missense_variant	GTAAG^CGTGT	0.12
PEO1 PR (Olaprib resistant) P68	PRIM2	chr6:57398207_G/T	p.Gly304*	stop_gained	GTCAT^GAGGC	0.27
PEO1 PR (Olaprib resistant) P68	PRSS3	chr9:33798529_C/G	p.Thr224Ser	missense_variant	GCTGA^CCAGG	0.11
PEO1 PR (Olaprib resistant) P68	RPTN	chr1:152129115_T/C	p.Arg154Gly	missense_variant	ATCTC^GTCTT	0.07
PEO1 PR (Olaprib resistant) P68	TAS2R19	chr12:11174302_A/G	p.Phe290Ser	missense_variant	AAAGA^AGGTC	0.24
PEO1 PR (Olaprib resistant) P68	TAS2R19	chr12:11174372_C/G	p.Val267Leu	missense_variant	TGCAA^AGTTT	0.17
PEO1 PR (Olaprib resistant) P68	TAS2R19	chr12:11174416_A/G	p.Leu252Pro	missense_variant	TCCTA^GATTC	0.1
PEO1 PR (Olaprib resistant) P68	TAS2R31	chr12:11183475_G/A	p.Arg154Trp	missense_variant	TGTCC^TACAA	0.08
PEO1 PR (Olaprib resistant) P68	TAS2R31	chr12:11183697_C/A	p.Val80Leu	missense_variant	TCTTA^TTCTA	0.24
PEO1 PR (Olaprib resistant) P68	TAS2R43	chr12:11243913_T/G	p.Thr306Pro	missense_variant	TGAAG^CTTCT	0.06
PEO1 PR (Olaprib resistant) P68	TAS2R43	chr12:11244390_T/C	p.Ile147Val	missense_variant	GTTTA^CACAA	0.08
PEO1 PR (Olaprib resistant) P68	TAS2R46	chr12:11214386_T/G	p.Ser170Arg	missense_variant	TGCAC^CCTCA	0.17
PEO1 PR (Olaprib resistant) P68	TAS2R46	chr12:11214437_T/C	p.Ile153Val	missense_variant	CCATA^AATCT	0.24
PEO1 PR (Olaprib resistant) P68	TAS2R46	chr12:11214455_T/C	p.Ile147Val	missense_variant	GTTTA^CACAA	0.21
PEO1 PR (Olaprib resistant) P68	TP53	chr17:7577550_C/T	p.Gly244Asp	missense_variant	TGCCG^CCATG	0.98
PEO1 PR (Olaprib resistant) P68	UQCRFS1	chr19:29699033_T/C	p.Ile83Val	missense_variant	CTTGA^GTCTG	0.06
PEO1 PR (Olaprib resistant) P68	ZAN	chr7:100371473_C/T	p.Arg1922Trp	missense_variant&splice_region_variant	TGCTC^GTTTC	0.42
PEO1 PR (Olaprib resistant) P68	EFCAB2	chr1:245133623_T/TCCTCC	-	splice_acceptor_variant&intron_variant	GCCCC^CCTCC	1
PEO1 PR (Olaprib resistant) P68	ABCG2	chr4:89052323_G/T	p.Gln141Lys	missense_variant	GAACT^TAAGT	0.59
PEO1 PR (Olaprib resistant) P68	ALAD	chr9:116153891_C/G	p.Lys88Asn	missense_variant	AGCCG^TTCAC	1
PEO1 PR (Olaprib resistant) P68	CACNA1A	chr19:13409696_C/G	p.Glu921Asp	missense_variant	TCGCC^TCCCA	0.42
PEO1 PR (Olaprib resistant) P68	CDH23	chr10:73550969_G/A	p.Glu2044Lys	missense_variant	TGGCT^AGGAC	0.66
PEO1 PR (Olaprib resistant) P68	CHIT1	chr1:203194186_C/T	p.Gly102Ser	missense_variant	AGTGC^GAAAT	0.99
PEO1 PR (Olaprib resistant) P68	CST3	chr20:23618427_C/T	p.Ala25Thr	missense_variant	GCCGG^CGCGG	0.4
PEO1 PR (Olaprib resistant) P68	GC	chr4:72618323_G/T	p.Thr455Lys	missense_variant	GTTCC^TGGGT	0.49
PEO1 PR (Olaprib resistant) P68	GSDMB	chr17:38062196_G/A	p.Pro311Ser	missense_variant	GTCTG^GTCCT	1
PEO1 PR (Olaprib resistant) P68	KCNQ2	chr20:62038277_T/G	p.Asn780Thr	missense_variant	GCAGG^TCCCC	1
PEO1 PR (Olaprib resistant) P68	MEFV	chr16:3304463_C/T	p.Arg202Gln	missense_variant	GCAGC^GGACC	1
PEO1 PR (Olaprib resistant) P68	MTHFD1	chr14:64908845_G/A	p.Arg653Gln	missense_variant	AGACC^GATCG	0.32
PEO1 PR (Olaprib resistant) P68	MTHFR	chr1:11854476_T/G	p.Glu429Ala	missense_variant	CACTT^CTTCA	1
PEO1 PR (Olaprib resistant) P68	USH1C	chr11:17519742_C/G	p.Glu819Asp	missense_variant	GCAGC^TCAGC	1
PEO1 PR (Olaprib resistant) P68	USH2A	chr1:215914826_T/C	p.Met3868Val	missense_variant	ATCCA^TGGGG	1
PEO1 PR (Olaprib resistant) P68	USH2A	chr1:215916563_G/A	p.Thr3835Ile	missense_variant	ATGGA^TCAAA	1
PEO1 PR (Olaprib resistant) P68	GRIN3B	chr19:1004896_G/GCGTT	p.Gly466fs	frameshift_variant	CCAAC^GCTCA	1
PEO1 PR (Olaprib resistant) P68	BRCA2	chr13:32913457_C/G	p.Tyr1655*	stop_gained	TGTTA^ACAAA	1
PEO1 PR (Olaprib resistant) P68	CREBBP	chr16:3801794_C/A	p.Glu1238*	stop_gained	CTTCT^ACAGA	0.47
PEO1 PR (Olaprib resistant) P68	FANCD2	chr3:10089738_A/G	-	splice_region_variant&intron_variant	CAGGT^TGTTG	0.33
PEO1 PR (Olaprib resistant) P68	PRKDC	chr8:48740912_T/C	-	splice_region_variant&intron_variant	CTCTG^AAAAA	0.07
PEO1 PR (Olaprib resistant) P68	STAG2	chrX:123217406_A/G	-	splice_region_variant&intron_variant	TATGT^TTTGC	0.33
PEO1 PR (Olaprib resistant) P68	VPS13A	chr9:79955305_A/AT	-	splice_region_variant&intron_variant	TGTTA^TTTTT	0.43
PEO1 PR cln1 P10	COL3A1	chr2:189855743_G/A	p.Arg271Gln	missense_variant	TGGAC^AAATG	0.33
PEO1 PR cln1 P10	DMBT1	chr10:124380869_C/A	p.His1732Asn	missense_variant	GCCAT^ACGAA	1
PEO1 PR cln1 P10	DMBT1	chr10:124380870_A/G	p.His1732Arg	missense_variant	CCATC^CGAAG	1
PEO1 PR cln1 P10	DMBT1	chr10:124399814_C/T	p.Arg2272Cys	missense_variant	CCAGC^GCCCT	1
PEO1 PR cln1 P10	GPRIN2	chr10:46999178_A/C	p.Thr100Pro	missense_variant	TGTCC^CCATG	0.46
PEO1 PR cln1 P10	GPRIN2	chr10:46999596_G/A	p.Arg239Lys	missense_variant	CATGA^GGAGG	0.82
PEO1 PR cln1 P10	GXYLT1	chr12:42499802_C/A	p.Asp228Tyr	missense_variant	AATAT^ATCAA	0.11
PEO1 PR cln1 P10	KIAA0040	chr1:175129955_G/T	p.Asn65Lys	missense_variant	TTCTT^TTCTT	1
PEO1 PR cln1 P10	MUC7	chr4:71347171_C/T	p.Ala237Val	missense_variant	AGCTG^CCCAC	0.15
PEO1 PR cln1 P10	MUC7	chr4:71347185_T/C	p.Ser242Pro	missense_variant	CACCT^CTGCA	0.18
PEO1 PR cln1 P10	MYO5B	chr18:47363917_A/G	p.Val1703Ala	missense_variant	AGCAG^CGTCC	0.08
PEO1 PR cln1 P10	PABPC3	chr13:25671795_C/T	p.Arg487Cys	missense_variant	GTCCA^GTCCT	0.36
PEO1 PR cln1 P10	PDE4DIP	chr1:145075775_G/A	p.Pro30Ser	missense_variant	GTAAG^CGTGT	0.11
PEO1 PR cln1 P10	PRIM2	chr6:57398207_G/T	p.Gly304*	stop_gained	GTCAT^GAGGC	0.24
PEO1 PR cln1 P10	PRSS3	chr9:33798529_C/G	p.Thr224Ser	missense_variant	GCTGA^CCAGG	0.24
PEO1 PR cln1 P10	PRSS3	chr9:33798543_A/G	p.Lys229Glu	missense_variant	AGTGT^AAGCC	0.29
PEO1 PR cln1 P10	TAS2R19	chr12:11174372_C/G	p.Val267Leu	missense_variant	TGCAA^AGTTT	0.13
PEO1 PR cln1 P10	TAS2R46	chr12:11214386_T/G	p.Ser170Arg	missense_variant	TGCAC^CCTCA	0.11
PEO1 PR cln1 P10	TAS2R46	chr12:11214437_T/C	p.Ile153Val	missense_variant	CCATA^AATCT	0.15
PEO1 PR cln1 P10	TP53	chr17:7577550_C/T	p.Gly244Asp	missense_variant	TGCCG^CCATG	1
PEO1 PR cln1 P10	ZAN	chr7:100371473_C/T	p.Arg1922Trp	missense_variant&splice_region_variant	TGCTC^GTTTC	0.36
PEO1 PR cln1 P10	EFCAB2	chr1:245133623_T/TCCTCC	-	splice_acceptor_variant&intron_variant	GCCCC^CCTCC	1
PEO1 PR cln1 P10	ABCG2	chr4:89052323_G/T	p.Gln141Lys	missense_variant	GAACT^TAAGT	0.71
PEO1 PR cln1 P10	ALAD	chr9:116153891_C/G	p.Lys88Asn	missense_variant	AGCCG^TTCAC	1
PEO1 PR cln1 P10	CACNA1A	chr19:13409696_C/G	p.Glu921Asp	missense_variant	TCGCC^TCCCA	0.53
PEO1 PR cln1 P10	CDH23	chr10:73550969_G/A	p.Glu2044Lys	missense_variant	TGGCT^AGGAC	0.39
PEO1 PR cln1 P10	CHIT1	chr1:203194186_C/T	p.Gly102Ser	missense_variant	AGTGC^GAAAT	1
PEO1 PR cln1 P10	CST3	chr20:23618427_C/T	p.Ala25Thr	missense_variant	GCCGG^CGCGG	0.37
PEO1 PR cln1 P10	GC	chr4:72618323_G/T	p.Thr455Lys	missense_variant	GTTCC^TGGGT	0.47
PEO1 PR cln1 P10	GSDMB	chr17:38062196_G/A	p.Pro311Ser	missense_variant	GTCTG^GTCCT	1
PEO1 PR cln1 P10	KCNQ2	chr20:62038277_T/G	p.Asn780Thr	missense_variant	GCAGG^TCCCC	1
PEO1 PR cln1 P10	MEFV	chr16:3304463_C/T	p.Arg202Gln	missense_variant	GCAGC^GGACC	1
PEO1 PR cln1 P10	MTHFD1	chr14:64908845_G/A	p.Arg653Gln	missense_variant	AGACC^GATCG	0.36
PEO1 PR cln1 P10	MTHFR	chr1:11854476_T/G	p.Glu429Ala	missense_variant	CACTT^CTTCA	1
PEO1 PR cln1 P10	USH1C	chr11:17519742_C/G	p.Glu819Asp	missense_variant	GCAGC^TCAGC	1
PEO1 PR cln1 P10	USH2A	chr1:215914826_T/C	p.Met3868Val	missense_variant	ATCCA^TGGGG	1
PEO1 PR cln1 P10	USH2A	chr1:215916563_G/A	p.Thr3835Ile	missense_variant	ATGGA^TCAAA	1
PEO1 PR cln1 P10	GRIN3B	chr19:1004896_G/GCGTT	p.Gly466fs	frameshift_variant	CCAAC^GCTCA	1
PEO1 PR cln1 P10	BRCA2	chr13:32913457_C/G	p.Tyr1655*	stop_gained	TGTTA^ACAAA	1
PEO1 PR cln1 P10	CREBBP	chr16:3801794_C/A	p.Glu1238*	stop_gained	CTTCT^ACAGA	0.5
PEO1 PR cln1 P10	EXO1	chr1:242016652_C/G	-	splice_region_variant&intron_variant	TCTTC^CTTGC	0.06
PEO1 PR cln1 P10	FANCD2	chr3:10089738_A/G	-	splice_region_variant&intron_variant	CAGGT^TGTTG	0.25
PEO1 PR cln1 P10	STAG2	chrX:123217406_A/G	-	splice_region_variant&intron_variant	TATGT^TTTGC	0.64
PEO1 PR cln1 P10	ARMC4	chr10:28142294_T/TATAAATAA	-	splice_region_variant&intron_variant	CTGTC^ATAAA	0.57
PEO1 PR cln1 P10	ROS1	chr6:117710730_GC/G	p.Gly514fs	frameshift_variant	ACCTT^CATCT	0.17
PEO1 PR cln1 P10	VPS13A	chr9:79955305_A/AT	-	splice_region_variant&intron_variant	TGTTA^TTTTT	0.42
PEO1 PR cln5 P10	ANKRD30A	chr10:37433929_G/T	p.Arg411Met	missense_variant	TCAGA^GTTCC	0.12
PEO1 PR cln5 P10	ANKRD30B	chr18:14780019_G/T	p.Gly494Val	missense_variant&splice_region_variant	TTCTG^GGTAT	0.09
PEO1 PR cln5 P10	B3GNT6	chr11:76751587_G/A	-	splice_acceptor_variant&splice_region_variant&intron_variant	TCCTG^CCCTT	0.31
PEO1 PR cln5 P10	BCLAF1	chr6:136589448_C/A	p.Arg750Leu	missense_variant	AAGAT^GAGAA	0.14
PEO1 PR cln5 P10	CNTN5	chr11:99690461_A/G	p.Asn81Ser	missense_variant	CATCA^TCTTT	0.23
PEO1 PR cln5 P10	COL3A1	chr2:189855743_G/A	p.Arg271Gln	missense_variant	TGGAC^AAATG	0.66
PEO1 PR cln5 P10	DMBT1	chr10:124380869_C/A	p.His1732Asn	missense_variant	GCCAT^ACGAA	1
PEO1 PR cln5 P10	DMBT1	chr10:124380870_A/G	p.His1732Arg	missense_variant	CCATC^CGAAG	1
PEO1 PR cln5 P10	DMBT1	chr10:124399814_C/T	p.Arg2272Cys	missense_variant	CCAGC^GCCCT	1
PEO1 PR cln5 P10	GPRIN2	chr10:46999178_A/C	p.Thr100Pro	missense_variant	TGTCC^CCATG	0.58
PEO1 PR cln5 P10	GPRIN2	chr10:46999596_G/A	p.Arg239Lys	missense_variant	CATGA^GGAGG	0.85
PEO1 PR cln5 P10	KIAA0040	chr1:175129955_G/T	p.Asn65Lys	missense_variant	TTCTT^TTCTT	1
PEO1 PR cln5 P10	MUC12	chr7:100634933_G/C	p.Arg363Ser	missense_variant	CACAG^AGCCC	0.27
PEO1 PR cln5 P10	MUC7	chr4:71347171_C/T	p.Ala237Val	missense_variant	AGCTG^CCCAC	0.15
PEO1 PR cln5 P10	MUC7	chr4:71347207_T/C	p.Leu249Pro	missense_variant	TCCAC^ATCTT	0.16
PEO1 PR cln5 P10	PABPC3	chr13:25671795_C/T	p.Arg487Cys	missense_variant	GTCCA^GTCCT	0.32
PEO1 PR cln5 P10	PDE4DIP	chr1:145075775_G/A	p.Pro30Ser	missense_variant	GTAAG^CGTGT	0.1
PEO1 PR cln5 P10	PRIM2	chr6:57398207_G/T	p.Gly304*	stop_gained	GTCAT^GAGGC	0.28
PEO1 PR cln5 P10	PRSS3	chr9:33798529_C/G	p.Thr224Ser	missense_variant	GCTGA^CCAGG	0.09
PEO1 PR cln5 P10	RP1L1	chr8:10467652_G/C	p.Ala1319Gly	missense_variant	GCACC^CCTCT	0.16
PEO1 PR cln5 P10	TAS2R19	chr12:11174302_A/G	p.Phe290Ser	missense_variant	AAAGA^AGGTC	0.22
PEO1 PR cln5 P10	TAS2R19	chr12:11174372_C/G	p.Val267Leu	missense_variant	TGCAA^AGTTT	0.15
PEO1 PR cln5 P10	TAS2R19	chr12:11174416_A/G	p.Leu252Pro	missense_variant	TCCTA^GATTC	0.2
PEO1 PR cln5 P10	TAS2R31	chr12:11183475_G/A	p.Arg154Trp	missense_variant	TGTCC^TACAA	0.09
PEO1 PR cln5 P10	TAS2R43	chr12:11244356_A/T	p.Phe158Tyr	missense_variant	CTTCA^ATTCT	0.13
PEO1 PR cln5 P10	TAS2R43	chr12:11244390_T/C	p.Ile147Val	missense_variant	GTTTA^CACAA	0.2
PEO1 PR cln5 P10	TAS2R46	chr12:11214386_T/G	p.Ser170Arg	missense_variant	TGCAC^CCTCA	0.14
PEO1 PR cln5 P10	TAS2R46	chr12:11214437_T/C	p.Ile153Val	missense_variant	CCATA^AATCT	0.13
PEO1 PR cln5 P10	TAS2R46	chr12:11214455_T/C	p.Ile147Val	missense_variant	GTTTA^CACAA	0.12
PEO1 PR cln5 P10	TP53	chr17:7577550_C/T	p.Gly244Asp	missense_variant	TGCCG^CCATG	1
PEO1 PR cln5 P10	ZAN	chr7:100371473_C/T	p.Arg1922Trp	missense_variant&splice_region_variant	TGCTC^GTTTC	0.52
PEO1 PR cln5 P10	EFCAB2	chr1:245133623_T/TCCTCC	-	splice_acceptor_variant&intron_variant	GCCCC^CCTCC	1
PEO1 PR cln5 P10	ABCG2	chr4:89052323_G/T	p.Gln141Lys	missense_variant	GAACT^TAAGT	0.64
PEO1 PR cln5 P10	ALAD	chr9:116153891_C/G	p.Lys88Asn	missense_variant	AGCCG^TTCAC	1
PEO1 PR cln5 P10	CACNA1A	chr19:13409696_C/G	p.Glu921Asp	missense_variant	TCGCC^TCCCA	0.42
PEO1 PR cln5 P10	CDH23	chr10:73550969_G/A	p.Glu2044Lys	missense_variant	TGGCT^AGGAC	0.39
PEO1 PR cln5 P10	CHIT1	chr1:203194186_C/T	p.Gly102Ser	missense_variant	AGTGC^GAAAT	1
PEO1 PR cln5 P10	CST3	chr20:23618427_C/T	p.Ala25Thr	missense_variant	GCCGG^CGCGG	0.28
PEO1 PR cln5 P10	GC	chr4:72618323_G/T	p.Thr455Lys	missense_variant	GTTCC^TGGGT	0.58
PEO1 PR cln5 P10	GSDMB	chr17:38062196_G/A	p.Pro311Ser	missense_variant	GTCTG^GTCCT	1
PEO1 PR cln5 P10	KCNQ2	chr20:62038277_T/G	p.Asn780Thr	missense_variant	GCAGG^TCCCC	1
PEO1 PR cln5 P10	MEFV	chr16:3304463_C/T	p.Arg202Gln	missense_variant	GCAGC^GGACC	1
PEO1 PR cln5 P10	MTHFD1	chr14:64908845_G/A	p.Arg653Gln	missense_variant	AGACC^GATCG	0.26
PEO1 PR cln5 P10	MTHFR	chr1:11854476_T/G	p.Glu429Ala	missense_variant	CACTT^CTTCA	1
PEO1 PR cln5 P10	USH1C	chr11:17519742_C/G	p.Glu819Asp	missense_variant	GCAGC^TCAGC	1
PEO1 PR cln5 P10	USH2A	chr1:215914826_T/C	p.Met3868Val	missense_variant	ATCCA^TGGGG	1
PEO1 PR cln5 P10	USH2A	chr1:215916563_G/A	p.Thr3835Ile	missense_variant	ATGGA^TCAAA	1
PEO1 PR cln5 P10	GRIN3B	chr19:1004896_G/GCGTT	p.Gly466fs	frameshift_variant	CCAAC^GCTCA	1
PEO1 PR cln5 P10	BRCA2	chr13:32913457_C/G	p.Tyr1655*	stop_gained	TGTTA^ACAAA	1
PEO1 PR cln5 P10	CREBBP	chr16:3801794_C/A	p.Glu1238*	stop_gained	CTTCT^ACAGA	0.59
PEO1 PR cln5 P10	FANCD2	chr3:10089738_A/G	-	splice_region_variant&intron_variant	CAGGT^TGTTG	0.24
PEO1 PR cln5 P10	STAG2	chrX:123217406_A/G	-	splice_region_variant&intron_variant	TATGT^TTTGC	0.44
PEO1 PR cln5 P10	VPS13A	chr9:79955305_A/AT	-	splice_region_variant&intron_variant	TGTTA^TTTTT	0.57
PEO1 PR cln9 P10	ANKRD30A	chr10:37433929_G/T	p.Arg411Met	missense_variant	TCAGA^GTTCC	0.21
PEO1 PR cln9 P10	B3GNT6	chr11:76751587_G/A	-	splice_acceptor_variant&splice_region_variant&intron_variant	TCCTG^CCCTT	0.32
PEO1 PR cln9 P10	COL3A1	chr2:189855743_G/A	p.Arg271Gln	missense_variant	TGGAC^AAATG	0.67
PEO1 PR cln9 P10	DMBT1	chr10:124380869_C/A	p.His1732Asn	missense_variant	GCCAT^ACGAA	1
PEO1 PR cln9 P10	DMBT1	chr10:124380870_A/G	p.His1732Arg	missense_variant	CCATC^CGAAG	0.94
PEO1 PR cln9 P10	DMBT1	chr10:124399814_C/T	p.Arg2272Cys	missense_variant	CCAGC^GCCCT	1
PEO1 PR cln9 P10	ESX1	chrX:103495088_G/C	p.Leu348Val	missense_variant	TGGCA^AGGCG	0.15
PEO1 PR cln9 P10	GPRIN2	chr10:46999178_A/C	p.Thr100Pro	missense_variant	TGTCC^CCATG	0.66
PEO1 PR cln9 P10	GPRIN2	chr10:46999596_G/A	p.Arg239Lys	missense_variant	CATGA^GGAGG	0.86
PEO1 PR cln9 P10	GXYLT1	chr12:42512830_T/A	p.Asp153Val	missense_variant	GCTGA^CTTCA	0.2
PEO1 PR cln9 P10	GXYLT1	chr12:42512844_A/C	p.His148Gln	missense_variant	AAAAT^TGGAA	0.25
PEO1 PR cln9 P10	GXYLT1	chr12:42512938_T/A	p.His117Leu	missense_variant	CTAGA^GCATT	0.21
PEO1 PR cln9 P10	HERC2	chr15:28518046_G/A	p.Thr302Met	missense_variant	TCAGC^TGCCT	0.15
PEO1 PR cln9 P10	KIAA0040	chr1:175129955_G/T	p.Asn65Lys	missense_variant	TTCTT^TTCTT	1
PEO1 PR cln9 P10	KIF25	chr6:168430272_T/A	p.Trp3Arg	missense_variant	TGACA^GGACC	0.09
PEO1 PR cln9 P10	MUC12	chr7:100634933_G/C	p.Arg363Ser	missense_variant	CACAG^AGCCC	0.21
PEO1 PR cln9 P10	MUC2	chr11:1093448_C/A	p.Thr1756Asn	missense_variant	CCCAA^CCCGA	0.08
PEO1 PR cln9 P10	MUC7	chr4:71347171_C/T	p.Ala237Val	missense_variant	AGCTG^CCCAC	0.22
PEO1 PR cln9 P10	MUC7	chr4:71347207_T/C	p.Leu249Pro	missense_variant	TCCAC^ATCTT	0.26
PEO1 PR cln9 P10	PDE4DIP	chr1:145075775_G/A	p.Pro30Ser	missense_variant	GTAAG^CGTGT	0.13
PEO1 PR cln9 P10	PRIM2	chr6:57398207_G/T	p.Gly304*	stop_gained	GTCAT^GAGGC	0.28
PEO1 PR cln9 P10	PRSS3	chr9:33798529_C/G	p.Thr224Ser	missense_variant	GCTGA^CCAGG	0.13
PEO1 PR cln9 P10	TAS2R19	chr12:11174302_A/G	p.Phe290Ser	missense_variant	AAAGA^AGGTC	0.13
PEO1 PR cln9 P10	TAS2R19	chr12:11174372_C/G	p.Val267Leu	missense_variant	TGCAA^AGTTT	0.13
PEO1 PR cln9 P10	TAS2R19	chr12:11174416_A/G	p.Leu252Pro	missense_variant	TCCTA^GATTC	0.09
PEO1 PR cln9 P10	TAS2R31	chr12:11183697_C/A	p.Val80Leu	missense_variant	TCTTA^TTCTA	0.26
PEO1 PR cln9 P10	TAS2R43	chr12:11244390_T/C	p.Ile147Val	missense_variant	GTTTA^CACAA	0.11
PEO1 PR cln9 P10	TAS2R46	chr12:11214386_T/G	p.Ser170Arg	missense_variant	TGCAC^CCTCA	0.18
PEO1 PR cln9 P10	TAS2R46	chr12:11214437_T/C	p.Ile153Val	missense_variant	CCATA^AATCT	0.21
PEO1 PR cln9 P10	TAS2R46	chr12:11214455_T/C	p.Ile147Val	missense_variant	GTTTA^CACAA	0.18
PEO1 PR cln9 P10	TP53	chr17:7577550_C/T	p.Gly244Asp	missense_variant	TGCCG^CCATG	0.98
PEO1 PR cln9 P10	ZAN	chr7:100371473_C/T	p.Arg1922Trp	missense_variant&splice_region_variant	TGCTC^GTTTC	0.51
PEO1 PR cln9 P10	EFCAB2	chr1:245133623_T/TCCTCC	-	splice_acceptor_variant&intron_variant	GCCCC^CCTCC	1
PEO1 PR cln9 P10	ABCG2	chr4:89052323_G/T	p.Gln141Lys	missense_variant	GAACT^TAAGT	0.68
PEO1 PR cln9 P10	ALAD	chr9:116153891_C/G	p.Lys88Asn	missense_variant	AGCCG^TTCAC	0.98
PEO1 PR cln9 P10	CACNA1A	chr19:13409696_C/G	p.Glu921Asp	missense_variant	TCGCC^TCCCA	0.33
PEO1 PR cln9 P10	CDH23	chr10:73550969_G/A	p.Glu2044Lys	missense_variant	TGGCT^AGGAC	0.42
PEO1 PR cln9 P10	CHIT1	chr1:203194186_C/T	p.Gly102Ser	missense_variant	AGTGC^GAAAT	1
PEO1 PR cln9 P10	CST3	chr20:23618427_C/T	p.Ala25Thr	missense_variant	GCCGG^CGCGG	0.38
PEO1 PR cln9 P10	GC	chr4:72618323_G/T	p.Thr455Lys	missense_variant	GTTCC^TGGGT	0.66
PEO1 PR cln9 P10	GSDMB	chr17:38062196_G/A	p.Pro311Ser	missense_variant	GTCTG^GTCCT	0.99
PEO1 PR cln9 P10	KCNQ2	chr20:62038277_T/G	p.Asn780Thr	missense_variant	GCAGG^TCCCC	0.98
PEO1 PR cln9 P10	MEFV	chr16:3304463_C/T	p.Arg202Gln	missense_variant	GCAGC^GGACC	1
PEO1 PR cln9 P10	MTHFD1	chr14:64908845_G/A	p.Arg653Gln	missense_variant	AGACC^GATCG	0.33
PEO1 PR cln9 P10	MTHFR	chr1:11854476_T/G	p.Glu429Ala	missense_variant	CACTT^CTTCA	1
PEO1 PR cln9 P10	USH1C	chr11:17519742_C/G	p.Glu819Asp	missense_variant	GCAGC^TCAGC	1
PEO1 PR cln9 P10	USH2A	chr1:215914826_T/C	p.Met3868Val	missense_variant	ATCCA^TGGGG	1
PEO1 PR cln9 P10	USH2A	chr1:215916563_G/A	p.Thr3835Ile	missense_variant	ATGGA^TCAAA	1
PEO1 PR cln9 P10	GRIN3B	chr19:1004896_G/GCGTT	p.Gly466fs	frameshift_variant	CCAAC^GCTCA	1
PEO1 PR cln9 P10	BRCA2	chr13:32913457_C/G	p.Tyr1655*	stop_gained	TGTTA^ACAAA	1
PEO1 PR cln9 P10	CREBBP	chr16:3801794_C/A	p.Glu1238*	stop_gained	CTTCT^ACAGA	0.39
PEO1 PR cln9 P10	FANCD2	chr3:10089738_A/G	-	splice_region_variant&intron_variant	CAGGT^TGTTG	0.3
PEO1 PR cln9 P10	STAG2	chrX:123217406_A/G	-	splice_region_variant&intron_variant	TATGT^TTTGC	0.4
PEO1 PR cln9 P10	ARID1A	chr1:27056289_C/CG	p.Tyr430fs	frameshift_variant	CGCAG^GGTAC	0.19
PEO1 PR cln9 P10	BAP1	chr3:52437878_G/GC	p.Ala428fs	frameshift_variant	TCAAT^CCCCT	0.18
PEO1 PR cln9 P10	CTNNB1	chr3:41266871_A/AG	p.Glu182fs	frameshift_variant	TAAAA^GGAAG	0.08
PEO1 PR cln9 P10	ERBB4	chr2:212578379_TA/T	-	splice_region_variant&intron_variant	CTGAT^AAAAA	0.91
PEO1 PR cln9 P10	ETV5	chr3:185774959_G/GC	p.Gln372fs	frameshift_variant	GAACT^CCACA	0.06
PEO1 PR cln9 P10	EZH2	chr7:148511093_A/AT	p.Asn603fs	frameshift_variant	GACAC^TTTTT	0.08
PEO1 PR cln9 P10	FLT3	chr13:28624241_A/AC	p.Phe245fs	frameshift_variant	TGTGA^CAGCC	0.17
PEO1 PR cln9 P10	KIAA1217	chr10:24832273_T/TA	p.Asn1359fs	frameshift_variant	CATGC^AACGT	0.09
PEO1 PR cln9 P10	KIAA1217	chr10:24835003_C/CT	p.Leu1862fs	frameshift_variant	TGGCT^TTTGA	0.07
PEO1 PR cln9 P10	MRE11A	chr11:94192615_C/CT	p.Glu487fs	frameshift_variant	ACGTT^TTTAA	0.09
PEO1 PR cln9 P10	NOTCH1	chr9:139391633_G/GC	p.Lys2187fs	frameshift_variant	CCCTT^CCGTC	0.09
PEO1 PR cln9 P10	PTEN	chr10:89685293_A/AC	p.His237fs	frameshift_variant	TAAAA^CCATT	0.18
PEO1 PR cln9 P10	RECQL5	chr17:73626869_A/AG	p.Leu545fs	frameshift_variant	CAGTC^GCCTG	0.15
PEO1 PR cln9 P10	REST	chr4:57777239_T/TG	p.Ala147fs	frameshift_variant	ACACC^GGAGC	0.1
PEO1 PR cln9 P10	ROS1	chr6:117709105_C/CT	p.Asp618fs	frameshift_variant	AGGGT^TTGGG	0.1
PEO1 PR cln9 P10	TSHR	chr14:81610075_T/TG	p.Ile560fs	frameshift_variant	TTTGG^GGGAA	0.17
PEO1 PR cln9 P10	VPS13A	chr9:79955305_A/AT	-	splice_region_variant&intron_variant	TGTTA^TTTTT	0.4
PEO1 PR cln9 P10	VPS13A	chr9:79985814_T/TA	p.Ser2973fs	frameshift_variant	TTTGT^AGTGG	0.09
PEO1 PR cln9 P10	WAS	chrX:48542783_T/TC	p.Tyr83fs	frameshift_variant	AGAAG^CCTAC	0.18
PEO1 CR (Carbo resistant) P52	B3GNT6	chr11:76751587_G/A	-	splice_acceptor_variant&splice_region_variant&intron_variant	TCCTG^CCCTT	0.33
PEO1 CR (Carbo resistant) P52	CNTN5	chr11:99690461_A/G	p.Asn81Ser	missense_variant	CATCA^TCTTT	0.31
PEO1 CR (Carbo resistant) P52	DMBT1	chr10:124380869_C/A	p.His1732Asn	missense_variant	GCCAT^ACGAA	1
PEO1 CR (Carbo resistant) P52	DMBT1	chr10:124380870_A/G	p.His1732Arg	missense_variant	CCATC^CGAAG	1
PEO1 CR (Carbo resistant) P52	DMBT1	chr10:124399814_C/T	p.Arg2272Cys	missense_variant	CCAGC^GCCCT	1
PEO1 CR (Carbo resistant) P52	GPRIN2	chr10:46999178_A/C	p.Thr100Pro	missense_variant	TGTCC^CCATG	0.45
PEO1 CR (Carbo resistant) P52	GPRIN2	chr10:46999596_G/A	p.Arg239Lys	missense_variant	CATGA^GGAGG	0.7
PEO1 CR (Carbo resistant) P52	KCNJ12	chr17:21319079_C/A	p.Thr142Asn	missense_variant	GCAGA^CACCA	0.43
PEO1 CR (Carbo resistant) P52	KIAA0040	chr1:175129955_G/T	p.Asn65Lys	missense_variant	TTCTT^TTCTT	1
PEO1 CR (Carbo resistant) P52	KRTAP4-3	chr17:39324333_T/A	p.Gln31Leu	missense_variant	TGGTC^GGCAG	0.17
PEO1 CR (Carbo resistant) P52	MUC12	chr7:100634933_G/C	p.Arg363Ser	missense_variant	CACAG^AGCCC	0.22
PEO1 CR (Carbo resistant) P52	MUC7	chr4:71347171_C/T	p.Ala237Val	missense_variant	AGCTG^CCCAC	0.11
PEO1 CR (Carbo resistant) P52	MUC7	chr4:71347207_T/C	p.Leu249Pro	missense_variant	TCCAC^ATCTT	0.36
PEO1 CR (Carbo resistant) P52	PABPC3	chr13:25671795_C/T	p.Arg487Cys	missense_variant	GTCCA^GTCCT	0.26
PEO1 CR (Carbo resistant) P52	PDE4DIP	chr1:145075775_G/A	p.Pro30Ser	missense_variant	GTAAG^CGTGT	0.11
PEO1 CR (Carbo resistant) P52	PLCE1	chr10:95987188_G/T	p.Met645Ile	missense_variant	GTCAT^GAGTT	0.05
PEO1 CR (Carbo resistant) P52	PRIM2	chr6:57398207_G/T	p.Gly304*	stop_gained	GTCAT^GAGGC	0.23
PEO1 CR (Carbo resistant) P52	TAS2R19	chr12:11174302_A/G	p.Phe290Ser	missense_variant	AAAGA^AGGTC	0.18
PEO1 CR (Carbo resistant) P52	TAS2R19	chr12:11174372_C/G	p.Val267Leu	missense_variant	TGCAA^AGTTT	0.09
PEO1 CR (Carbo resistant) P52	TAS2R19	chr12:11174416_A/G	p.Leu252Pro	missense_variant	TCCTA^GATTC	0.12
PEO1 CR (Carbo resistant) P52	TAS2R31	chr12:11183697_C/A	p.Val80Leu	missense_variant	TCTTA^TTCTA	0.29
PEO1 CR (Carbo resistant) P52	TAS2R43	chr12:11243913_T/G	p.Thr306Pro	missense_variant	TGAAG^CTTCT	0.15
PEO1 CR (Carbo resistant) P52	TAS2R46	chr12:11214386_T/G	p.Ser170Arg	missense_variant	TGCAC^CCTCA	0.29
PEO1 CR (Carbo resistant) P52	TAS2R46	chr12:11214437_T/C	p.Ile153Val	missense_variant	CCATA^AATCT	0.65
PEO1 CR (Carbo resistant) P52	TAS2R46	chr12:11214455_T/C	p.Ile147Val	missense_variant	GTTTA^CACAA	0.65
PEO1 CR (Carbo resistant) P52	TP53	chr17:7577550_C/T	p.Gly244Asp	missense_variant	TGCCG^CCATG	1
PEO1 CR (Carbo resistant) P52	ZAN	chr7:100371473_C/T	p.Arg1922Trp	missense_variant&splice_region_variant	TGCTC^GTTTC	0.29
PEO1 CR (Carbo resistant) P52	EFCAB2	chr1:245133623_T/TCCTCC	-	splice_acceptor_variant&intron_variant	GCCCC^CCTCC	1
PEO1 CR (Carbo resistant) P52	ABCG2	chr4:89052323_G/T	p.Gln141Lys	missense_variant	GAACT^TAAGT	0.53
PEO1 CR (Carbo resistant) P52	ALAD	chr9:116153891_C/G	p.Lys88Asn	missense_variant	AGCCG^TTCAC	1
PEO1 CR (Carbo resistant) P52	CACNA1A	chr19:13409696_C/G	p.Glu921Asp	missense_variant	TCGCC^TCCCA	0.38
PEO1 CR (Carbo resistant) P52	CDH23	chr10:73550969_G/A	p.Glu2044Lys	missense_variant	TGGCT^AGGAC	0.66
PEO1 CR (Carbo resistant) P52	CHIT1	chr1:203194186_C/T	p.Gly102Ser	missense_variant	AGTGC^GAAAT	1
PEO1 CR (Carbo resistant) P52	CST3	chr20:23618427_C/T	p.Ala25Thr	missense_variant	GCCGG^CGCGG	0.5
PEO1 CR (Carbo resistant) P52	GC	chr4:72618323_G/T	p.Thr455Lys	missense_variant	GTTCC^TGGGT	0.53
PEO1 CR (Carbo resistant) P52	GSDMB	chr17:38062196_G/A	p.Pro311Ser	missense_variant	GTCTG^GTCCT	1
PEO1 CR (Carbo resistant) P52	KCNQ2	chr20:62038277_T/G	p.Asn780Thr	missense_variant	GCAGG^TCCCC	1
PEO1 CR (Carbo resistant) P52	MEFV	chr16:3304463_C/T	p.Arg202Gln	missense_variant	GCAGC^GGACC	1
PEO1 CR (Carbo resistant) P52	MTHFD1	chr14:64908845_G/A	p.Arg653Gln	missense_variant	AGACC^GATCG	0.28
PEO1 CR (Carbo resistant) P52	MTHFR	chr1:11854476_T/G	p.Glu429Ala	missense_variant	CACTT^CTTCA	1
PEO1 CR (Carbo resistant) P52	USH1C	chr11:17519742_C/G	p.Glu819Asp	missense_variant	GCAGC^TCAGC	1
PEO1 CR (Carbo resistant) P52	USH2A	chr1:215914826_T/C	p.Met3868Val	missense_variant	ATCCA^TGGGG	1
PEO1 CR (Carbo resistant) P52	USH2A	chr1:215916563_G/A	p.Thr3835Ile	missense_variant	ATGGA^TCAAA	1
PEO1 CR (Carbo resistant) P52	GRIN3B	chr19:1004896_G/GCGTT	p.Gly466fs	frameshift_variant	CCAAC^GCTCA	1
PEO1 CR (Carbo resistant) P52	BRCA2	chr13:32913457_C/G	p.Tyr1655*	stop_gained	TGTTA^ACAAA	1
PEO1 CR (Carbo resistant) P52	CREBBP	chr16:3801794_C/A	p.Glu1238*	stop_gained	CTTCT^ACAGA	0.28
PEO1 CR (Carbo resistant) P52	TNFAIP3	chr6:138198398_G/T	-	splice_region_variant&intron_variant	AGTAA^CAGTT	0.07
PEO1 CR (Carbo resistant) P52	VPS13A	chr9:79955305_A/AT	-	splice_region_variant&intron_variant	TGTTA^TTTTT	0.57
PEO1 CR cln1 P8	B3GNT6	chr11:76751587_G/A	-	splice_acceptor_variant&splice_region_variant&intron_variant	TCCTG^CCCTT	0.17
PEO1 CR cln1 P8	BCLAF1	chr6:136589448_C/A	p.Arg750Leu	missense_variant	AAGAT^GAGAA	0.11
PEO1 CR cln1 P8	CNTN5	chr11:99690461_A/G	p.Asn81Ser	missense_variant	CATCA^TCTTT	0.3
PEO1 CR cln1 P8	COL3A1	chr2:189855743_G/A	p.Arg271Gln	missense_variant	TGGAC^AAATG	0.36
PEO1 CR cln1 P8	DMBT1	chr10:124380869_C/A	p.His1732Asn	missense_variant	GCCAT^ACGAA	1
PEO1 CR cln1 P8	DMBT1	chr10:124380870_A/G	p.His1732Arg	missense_variant	CCATC^CGAAG	1
PEO1 CR cln1 P8	DMBT1	chr10:124399814_C/T	p.Arg2272Cys	missense_variant	CCAGC^GCCCT	1
PEO1 CR cln1 P8	GPRIN2	chr10:46999178_A/C	p.Thr100Pro	missense_variant	TGTCC^CCATG	0.43
PEO1 CR cln1 P8	GPRIN2	chr10:46999596_G/A	p.Arg239Lys	missense_variant	CATGA^GGAGG	0.9
PEO1 CR cln1 P8	GXYLT1	chr12:42499802_C/A	p.Asp228Tyr	missense_variant	AATAT^ATCAA	0.18
PEO1 CR cln1 P8	GXYLT1	chr12:42512830_T/A	p.Asp153Val	missense_variant	GCTGA^CTTCA	0.14
PEO1 CR cln1 P8	GXYLT1	chr12:42512938_T/A	p.His117Leu	missense_variant	CTAGA^GCATT	0.23
PEO1 CR cln1 P8	HERC2	chr15:28518046_G/A	p.Thr302Met	missense_variant	TCAGC^TGCCT	0.19
PEO1 CR cln1 P8	KCNJ12	chr17:21319079_C/A	p.Thr142Asn	missense_variant	GCAGA^CACCA	0.39
PEO1 CR cln1 P8	KIAA0040	chr1:175129955_G/T	p.Asn65Lys	missense_variant	TTCTT^TTCTT	1
PEO1 CR cln1 P8	KRTAP4-3	chr17:39324333_T/A	p.Gln31Leu	missense_variant	TGGTC^GGCAG	0.16
PEO1 CR cln1 P8	MUC12	chr7:100634933_G/C	p.Arg363Ser	missense_variant	CACAG^AGCCC	0.17
PEO1 CR cln1 P8	MUC7	chr4:71347185_T/C	p.Ser242Pro	missense_variant	CACCT^CTGCA	0.2
PEO1 CR cln1 P8	MUC7	chr4:71347207_T/C	p.Leu249Pro	missense_variant	TCCAC^ATCTT	0.27
PEO1 CR cln1 P8	OR9G1	chr11:56468440_G/T	p.Gly193Cys	missense_variant	AGGGC^GCTAT	0.14
PEO1 CR cln1 P8	PABPC3	chr13:25671795_C/T	p.Arg487Cys	missense_variant	GTCCA^GTCCT	0.22
PEO1 CR cln1 P8	PDE4DIP	chr1:145075775_G/A	p.Pro30Ser	missense_variant	GTAAG^CGTGT	0.08
PEO1 CR cln1 P8	PRIM2	chr6:57398207_G/T	p.Gly304*	stop_gained	GTCAT^GAGGC	0.2
PEO1 CR cln1 P8	TAS2R19	chr12:11174302_A/G	p.Phe290Ser	missense_variant	AAAGA^AGGTC	0.14
PEO1 CR cln1 P8	TAS2R19	chr12:11174372_C/G	p.Val267Leu	missense_variant	TGCAA^AGTTT	0.09
PEO1 CR cln1 P8	TAS2R19	chr12:11174416_A/G	p.Leu252Pro	missense_variant	TCCTA^GATTC	0.17
PEO1 CR cln1 P8	TAS2R31	chr12:11183475_G/A	p.Arg154Trp	missense_variant	TGTCC^TACAA	0.08
PEO1 CR cln1 P8	TAS2R43	chr12:11244356_A/T	p.Phe158Tyr	missense_variant	CTTCA^ATTCT	0.08
PEO1 CR cln1 P8	TAS2R43	chr12:11244390_T/C	p.Ile147Val	missense_variant	GTTTA^CACAA	0.1
PEO1 CR cln1 P8	TAS2R46	chr12:11214386_T/G	p.Ser170Arg	missense_variant	TGCAC^CCTCA	0.23
PEO1 CR cln1 P8	TAS2R46	chr12:11214437_T/C	p.Ile153Val	missense_variant	CCATA^AATCT	0.29
PEO1 CR cln1 P8	TAS2R46	chr12:11214455_T/C	p.Ile147Val	missense_variant	GTTTA^CACAA	0.29
PEO1 CR cln1 P8	TP53	chr17:7577550_C/T	p.Gly244Asp	missense_variant	TGCCG^CCATG	0.96
PEO1 CR cln1 P8	UQCRFS1	chr19:29699033_T/C	p.Ile83Val	missense_variant	CTTGA^GTCTG	0.12
PEO1 CR cln1 P8	ZAN	chr7:100371473_C/T	p.Arg1922Trp	missense_variant&splice_region_variant	TGCTC^GTTTC	0.38
PEO1 CR cln1 P8	ZNF493	chr19:21606690_G/A	p.Cys410Tyr	missense_variant	AGAAT^TGGCA	0.15
PEO1 CR cln1 P8	EFCAB2	chr1:245133623_T/TCCTCC	-	splice_acceptor_variant&intron_variant	GCCCC^CCTCC	1
PEO1 CR cln1 P8	ABCG2	chr4:89052323_G/T	p.Gln141Lys	missense_variant	GAACT^TAAGT	0.73
PEO1 CR cln1 P8	ALAD	chr9:116153891_C/G	p.Lys88Asn	missense_variant	AGCCG^TTCAC	1
PEO1 CR cln1 P8	CACNA1A	chr19:13409696_C/G	p.Glu921Asp	missense_variant	TCGCC^TCCCA	0.42
PEO1 CR cln1 P8	CDH23	chr10:73550969_G/A	p.Glu2044Lys	missense_variant	TGGCT^AGGAC	0.81
PEO1 CR cln1 P8	CHIT1	chr1:203194186_C/T	p.Gly102Ser	missense_variant	AGTGC^GAAAT	1
PEO1 CR cln1 P8	CST3	chr20:23618427_C/T	p.Ala25Thr	missense_variant	GCCGG^CGCGG	0.55
PEO1 CR cln1 P8	GC	chr4:72618323_G/T	p.Thr455Lys	missense_variant	GTTCC^TGGGT	0.61
PEO1 CR cln1 P8	GSDMB	chr17:38062196_G/A	p.Pro311Ser	missense_variant	GTCTG^GTCCT	1
PEO1 CR cln1 P8	KCNQ2	chr20:62038277_T/G	p.Asn780Thr	missense_variant	GCAGG^TCCCC	0.98
PEO1 CR cln1 P8	MEFV	chr16:3304463_C/T	p.Arg202Gln	missense_variant	GCAGC^GGACC	1
PEO1 CR cln1 P8	MTHFD1	chr14:64908845_G/A	p.Arg653Gln	missense_variant	AGACC^GATCG	0.42
PEO1 CR cln1 P8	MTHFR	chr1:11854476_T/G	p.Glu429Ala	missense_variant	CACTT^CTTCA	1
PEO1 CR cln1 P8	USH1C	chr11:17519742_C/G	p.Glu819Asp	missense_variant	GCAGC^TCAGC	1
PEO1 CR cln1 P8	USH2A	chr1:215914826_T/C	p.Met3868Val	missense_variant	ATCCA^TGGGG	1
PEO1 CR cln1 P8	USH2A	chr1:215916563_G/A	p.Thr3835Ile	missense_variant	ATGGA^TCAAA	1
PEO1 CR cln1 P8	GRIN3B	chr19:1004896_G/GCGTT	p.Gly466fs	frameshift_variant	CCAAC^GCTCA	1
PEO1 CR cln1 P8	BRCA2	chr13:32913457_C/G	p.Tyr1655*	stop_gained	TGTTA^ACAAA	1
PEO1 CR cln1 P8	CREBBP	chr16:3801794_C/A	p.Glu1238*	stop_gained	CTTCT^ACAGA	0.44
PEO1 CR cln1 P8	FANCD2	chr3:10089738_A/G	-	splice_region_variant&intron_variant	CAGGT^TGTTG	0.33
PEO1 CR cln1 P8	GNAS	chr20:57484404_G/A	-	splice_acceptor_variant&intron_variant	TTTCA^GACCT	0.39
PEO1 CR cln1 P8	SDHC	chr1:161310382_A/T	-	splice_acceptor_variant&intron_variant	TTTAC^GTTGG	0.28
PEO1 CR cln1 P8	SDHC	chr1:161310383_G/T	-	splice_acceptor_variant&intron_variant	TTACA^TTGGT	0.28
PEO1 CR cln1 P8	VPS13A	chr9:79955305_A/AT	-	splice_region_variant&intron_variant	TGTTA^TTTTT	0.7
PEO1 CR cln2 P6	B3GNT6	chr11:76751587_G/A	-	splice_acceptor_variant&splice_region_variant&intron_variant	TCCTG^CCCTT	0.38
PEO1 CR cln2 P6	COL3A1	chr2:189855743_G/A	p.Arg271Gln	missense_variant	TGGAC^AAATG	0.33
PEO1 CR cln2 P6	DMBT1	chr10:124380869_C/A	p.His1732Asn	missense_variant	GCCAT^ACGAA	1
PEO1 CR cln2 P6	DMBT1	chr10:124380870_A/G	p.His1732Arg	missense_variant	CCATC^CGAAG	1
PEO1 CR cln2 P6	DMBT1	chr10:124399814_C/T	p.Arg2272Cys	missense_variant	CCAGC^GCCCT	1
PEO1 CR cln2 P6	GPRIN2	chr10:46999178_A/C	p.Thr100Pro	missense_variant	TGTCC^CCATG	0.54
PEO1 CR cln2 P6	GPRIN2	chr10:46999596_G/A	p.Arg239Lys	missense_variant	CATGA^GGAGG	0.85
PEO1 CR cln2 P6	GXYLT1	chr12:42512830_T/A	p.Asp153Val	missense_variant	GCTGA^CTTCA	0.29
PEO1 CR cln2 P6	GXYLT1	chr12:42512844_A/C	p.His148Gln	missense_variant	AAAAT^TGGAA	0.33
PEO1 CR cln2 P6	KIAA0040	chr1:175129955_G/T	p.Asn65Lys	missense_variant	TTCTT^TTCTT	1
PEO1 CR cln2 P6	KIF25	chr6:168430348_A/T	p.Lys28Met	missense_variant	TGACA^GGACC	0.32
PEO1 CR cln2 P6	MUC12	chr7:100634933_G/C	p.Arg363Ser	missense_variant	CACAG^AGCCC	0.2
PEO1 CR cln2 P6	MUC7	chr4:71347207_T/C	p.Leu249Pro	missense_variant	TCCAC^ATCTT	0.22
PEO1 CR cln2 P6	PABPC3	chr13:25671795_C/T	p.Arg487Cys	missense_variant	GTCCA^GTCCT	0.29
PEO1 CR cln2 P6	PDE4DIP	chr1:145075775_G/A	p.Pro30Ser	missense_variant	GTAAG^CGTGT	0.14
PEO1 CR cln2 P6	PRIM2	chr6:57398207_G/T	p.Gly304*	stop_gained	GTCAT^GAGGC	0.2
PEO1 CR cln2 P6	RP1L1	chr8:10467652_G/C	p.Ala1319Gly	missense_variant	GCACC^CCTCT	0.28
PEO1 CR cln2 P6	TAS2R19	chr12:11174302_A/G	p.Phe290Ser	missense_variant	AAAGA^AGGTC	0.12
PEO1 CR cln2 P6	TAS2R19	chr12:11174372_C/G	p.Val267Leu	missense_variant	TGCAA^AGTTT	0.09
PEO1 CR cln2 P6	TAS2R19	chr12:11174416_A/G	p.Leu252Pro	missense_variant	TCCTA^GATTC	0.09
PEO1 CR cln2 P6	TAS2R43	chr12:11243913_T/G	p.Thr306Pro	missense_variant	TGAAG^CTTCT	0.12
PEO1 CR cln2 P6	TAS2R46	chr12:11214386_T/G	p.Ser170Arg	missense_variant	TGCAC^CCTCA	0.08
PEO1 CR cln2 P6	TAS2R46	chr12:11214437_T/C	p.Ile153Val	missense_variant	CCATA^AATCT	0.1
PEO1 CR cln2 P6	TAS2R46	chr12:11214455_T/C	p.Ile147Val	missense_variant	GTTTA^CACAA	0.11
PEO1 CR cln2 P6	TP53	chr17:7577550_C/T	p.Gly244Asp	missense_variant	TGCCG^CCATG	1
PEO1 CR cln2 P6	ZAN	chr7:100371473_C/T	p.Arg1922Trp	missense_variant&splice_region_variant	TGCTC^GTTTC	0.32
PEO1 CR cln2 P6	EFCAB2	chr1:245133623_T/TCCTCC	-	splice_acceptor_variant&intron_variant	GCCCC^CCTCC	1
PEO1 CR cln2 P6	ABCG2	chr4:89052323_G/T	p.Gln141Lys	missense_variant	GAACT^TAAGT	0.55
PEO1 CR cln2 P6	ALAD	chr9:116153891_C/G	p.Lys88Asn	missense_variant	AGCCG^TTCAC	1
PEO1 CR cln2 P6	CACNA1A	chr19:13409696_C/G	p.Glu921Asp	missense_variant	TCGCC^TCCCA	0.29
PEO1 CR cln2 P6	CDH23	chr10:73550969_G/A	p.Glu2044Lys	missense_variant	TGGCT^AGGAC	0.68
PEO1 CR cln2 P6	CHIT1	chr1:203194186_C/T	p.Gly102Ser	missense_variant	AGTGC^GAAAT	1
PEO1 CR cln2 P6	CST3	chr20:23618427_C/T	p.Ala25Thr	missense_variant	GCCGG^CGCGG	0.28
PEO1 CR cln2 P6	GC	chr4:72618323_G/T	p.Thr455Lys	missense_variant	GTTCC^TGGGT	0.42
PEO1 CR cln2 P6	GSDMB	chr17:38062196_G/A	p.Pro311Ser	missense_variant	GTCTG^GTCCT	1
PEO1 CR cln2 P6	KCNQ2	chr20:62038277_T/G	p.Asn780Thr	missense_variant	GCAGG^TCCCC	1
PEO1 CR cln2 P6	MEFV	chr16:3304463_C/T	p.Arg202Gln	missense_variant	GCAGC^GGACC	1
PEO1 CR cln2 P6	MTHFD1	chr14:64908845_G/A	p.Arg653Gln	missense_variant	AGACC^GATCG	0.36
PEO1 CR cln2 P6	MTHFR	chr1:11854476_T/G	p.Glu429Ala	missense_variant	CACTT^CTTCA	1
PEO1 CR cln2 P6	USH1C	chr11:17519742_C/G	p.Glu819Asp	missense_variant	GCAGC^TCAGC	1
PEO1 CR cln2 P6	USH2A	chr1:215914826_T/C	p.Met3868Val	missense_variant	ATCCA^TGGGG	1
PEO1 CR cln2 P6	USH2A	chr1:215916563_G/A	p.Thr3835Ile	missense_variant	ATGGA^TCAAA	1
PEO1 CR cln2 P6	GRIN3B	chr19:1004896_G/GCGTT	p.Gly466fs	frameshift_variant	CCAAC^GCTCA	1
PEO1 CR cln2 P6	BRCA2	chr13:32913457_C/G	p.Tyr1655*	stop_gained	TGTTA^ACAAA	1
PEO1 CR cln2 P6	CREBBP	chr16:3801794_C/A	p.Glu1238*	stop_gained	CTTCT^ACAGA	0.27
PEO1 CR cln2 P6	FANCD2	chr3:10089738_A/G	-	splice_region_variant&intron_variant	CAGGT^TGTTG	0.29
PEO1 CR cln2 P6	RARA	chr17:38504676_C/A	p.Ser96*	stop_gained	GTCCT^AGGCT	0.06
PEO1 CR cln2 P6	RELN	chr7:103143595_C/T	p.Trp2786*	stop_gained	AATTC^AACTC	0.55
PEO1 CR cln2 P6	RNF43	chr17:56448292_AG/A	p.Cys119fs	frameshift_variant	CAGGC^GGGCG	0.65
PEO1 CR cln2 P6	VPS13A	chr9:79955305_A/AT	-	splice_region_variant&intron_variant	TGTTA^TTTTT	0.67
JHOS4 Parent P50	BCLAF1	chr6:136590698_C/T	p.Arg699His	missense_variant	TACGG^GATCA	0.32
JHOS4 Parent P50	GPRIN2	chr10:46999178_A/C	p.Thr100Pro	missense_variant	TGTCC^CCATG	0.49
JHOS4 Parent P50	GPRIN2	chr10:46999596_G/A	p.Arg239Lys	missense_variant	CATGA^GGAGG	0.91
JHOS4 Parent P50	KIAA0040	chr1:175129955_G/T	p.Asn65Lys	missense_variant	TTCTT^TTCTT	0.65
JHOS4 Parent P50	KIF25	chr6:168430348_A/T	p.Lys28Met	missense_variant	TGACA^GGACC	0.47
JHOS4 Parent P50	MADCAM1	chr19:501762_A/C	p.Gln254Pro	missense_variant	CTCCC^GGAGC	0.31
JHOS4 Parent P50	MUC12	chr7:100634933_G/C	p.Arg363Ser	missense_variant	CACAG^AGCCC	0.14
JHOS4 Parent P50	MUC7	chr4:71347171_C/T	p.Ala237Val	missense_variant	AGCTG^CCCAC	0.09
JHOS4 Parent P50	MYO5B	chr18:47363917_A/G	p.Val1703Ala	missense_variant	AGCAG^CGTCC	0.08
JHOS4 Parent P50	PRIM2	chr6:57398207_G/T	p.Gly304*	stop_gained	GTCAT^GAGGC	0.36
JHOS4 Parent P50	PRSS3	chr9:33798529_C/G	p.Thr224Ser	missense_variant	GCTGA^CCAGG	0.15
JHOS4 Parent P50	PSPH	chr7:56088902_C/T	p.Val2Ile	missense_variant	GGAGA^CATCG	0.31
JHOS4 Parent P50	REG3A	chr2:79385787_G/A	p.Thr62Ile	missense_variant	CATCT^TCCAG	0.09
JHOS4 Parent P50	RP1L1	chr8:10467652_G/C	p.Ala1319Gly	missense_variant	GCACC^CCTCT	1
JHOS4 Parent P50	SLC25A5	chrX:118603925_G/A	p.Arg138His	missense_variant	TGCCC^TACCC	0.43
JHOS4 Parent P50	SLC25A5	chrX:118604885_C/T	p.Thr254Met	missense_variant	AGGCA^GCTTG	0.14
JHOS4 Parent P50	TAS2R19	chr12:11174302_A/G	p.Phe290Ser	missense_variant	AAAGA^AGGTC	0.25
JHOS4 Parent P50	TAS2R19	chr12:11174372_C/G	p.Val267Leu	missense_variant	TGCAA^AGTTT	0.23
JHOS4 Parent P50	TAS2R19	chr12:11174397_T/A	p.Lys258Asn	missense_variant	ACAAG^TTGCT	0.1
JHOS4 Parent P50	TAS2R19	chr12:11174416_A/G	p.Leu252Pro	missense_variant	TCCTA^GATTC	0.26
JHOS4 Parent P50	TAS2R31	chr12:11183475_G/A	p.Arg154Trp	missense_variant	TGTCC^TACAA	0.07
JHOS4 Parent P50	TAS2R31	chr12:11183697_C/A	p.Val80Leu	missense_variant	TCTTA^TTCTA	0.33
JHOS4 Parent P50	TAS2R43	chr12:11243913_T/G	p.Thr306Pro	missense_variant	TGAAG^CTTCT	0.38
JHOS4 Parent P50	TAS2R43	chr12:11244356_A/T	p.Phe158Tyr	missense_variant	CTTCA^ATTCT	0.3
JHOS4 Parent P50	TAS2R43	chr12:11244390_T/C	p.Ile147Val	missense_variant	GTTTA^CACAA	0.41
JHOS4 Parent P50	TAS2R46	chr12:11214386_T/G	p.Ser170Arg	missense_variant	TGCAC^CCTCA	0.25
JHOS4 Parent P50	TAS2R46	chr12:11214437_T/C	p.Ile153Val	missense_variant	CCATA^AATCT	0.25
JHOS4 Parent P50	TAS2R46	chr12:11214455_T/C	p.Ile147Val	missense_variant	GTTTA^CACAA	0.24
JHOS4 Parent P50	TP53	chr17:7578490_A/C	p.Val147Gly	missense_variant	AATCA^CCCAC	1
JHOS4 Parent P50	ZNF233	chr19:44778797_T/A	p.Leu662Met	missense_variant	GTTCG^TGTCT	0.43
JHOS4 Parent P50	ZNF493	chr19:21606690_G/A	p.Cys410Tyr	missense_variant	AGAAT^TGGCA	0.16
JHOS4 Parent P50	ZNF737	chr19:20728254_C/G	p.Ser252Thr	missense_variant	CTCCA^TATGA	0.06
JHOS4 Parent P50	ZNF844	chr19:12187394_T/C	p.Phe487Leu	missense_variant	CATTT^TTCCA	0.09
JHOS4 Parent P50	COL6A2	chr21:47545369_A/AC	-	splice_acceptor_variant&intron_variant	CTGCC^CCCCC	0.21
JHOS4 Parent P50	ABCG2	chr4:89052323_G/T	p.Gln141Lys	missense_variant	GAACT^TAAGT	1
JHOS4 Parent P50	CDH23	chr10:73434888_G/C	p.Gly490Ala	missense_variant	TGCAG^CACCT	1
JHOS4 Parent P50	CDH23	chr10:73550969_G/A	p.Glu2044Lys	missense_variant	TGGCT^AGGAC	1
JHOS4 Parent P50	DCLRE1C	chr10:14976727_G/C	p.Pro171Arg	missense_variant	ATCTT^GATCA	0.3
JHOS4 Parent P50	GLI3	chr7:42005678_G/A	p.Pro998Leu	missense_variant	GGCCC^GCGCA	0.97
JHOS4 Parent P50	GUCY2D	chr17:7906519_G/T	p.Ala52Ser	missense_variant	TCTCC^CCGTG	1
JHOS4 Parent P50	HLA-B	chr6:31323991_C/G	p.Trp191Ser	missense_variant	GGAGC^ACTCC	0.47
JHOS4 Parent P50	KCNQ2	chr20:62038277_T/G	p.Asn780Thr	missense_variant	GCAGG^TCCCC	0.34
JHOS4 Parent P50	MTHFR	chr1:11856378_G/A	p.Ala222Val	missense_variant	AATCG^CTCCC	1
JHOS4 Parent P50	USH1C	chr11:17519742_C/G	p.Glu819Asp	missense_variant	GCAGC^TCAGC	1
JHOS4 Parent P50	BRCA1	chr17:41203135_C/T	-	splice_acceptor_variant&intron_variant	AAGAT^TGGAA	1
JHOS4 Parent P50	DICER1	chr14:95570007_G/T	p.Tyr1242*	stop_gained	TCAAG^TATTT	0.12
JHOS4 Parent P50	FANCD2	chr3:10089738_A/G	-	splice_region_variant&intron_variant	CAGGT^TGTTG	0.25
JHOS4 Parent P50	EWSR1	chr22:29695715_GC/G	p.Arg608fs	frameshift_variant	TGGTG^CGGGG	0.14
JHOS4 Parent P50	TP53BP1	chr15:43701946_TA/T	-	splice_region_variant&intron_variant	TATAT^AAAAA	1
JHOS4 Parent P50	VPS13A	chr9:79922845_C/CT	-	splice_region_variant&intron_variant	CAAAT^TTTTT	1
JHOS4 Parent P50	TGFBR2	chr3:30686414_A/G	-	splice_region_variant&intron_variant	TAAGC^AGCCT	1
JHOS4 PR (Olaprib resistant) P55	GPRIN2	chr10:46999178_A/C	p.Thr100Pro	missense_variant	TGTCC^CCATG	0.47
JHOS4 PR (Olaprib resistant) P55	GPRIN2	chr10:46999596_G/A	p.Arg239Lys	missense_variant	CATGA^GGAGG	0.9
JHOS4 PR (Olaprib resistant) P55	MUC12	chr7:100634933_G/C	p.Arg363Ser	missense_variant	CACAG^AGCCC	0.18
JHOS4 PR (Olaprib resistant) P55	MUC7	chr4:71347171_C/T	p.Ala237Val	missense_variant	AGCTG^CCCAC	0.18
JHOS4 PR (Olaprib resistant) P55	MUC7	chr4:71347207_T/C	p.Leu249Pro	missense_variant	TCCAC^ATCTT	0.19
JHOS4 PR (Olaprib resistant) P55	PABPC1	chr8:101721727_G/A	p.Pro402Leu	missense_variant	GTGCT^GCTGG	0.29
JHOS4 PR (Olaprib resistant) P55	PRIM2	chr6:57398207_G/T	p.Gly304*	stop_gained	GTCAT^GAGGC	0.27
JHOS4 PR (Olaprib resistant) P55	PRSS3	chr9:33798529_C/G	p.Thr224Ser	missense_variant	GCTGA^CCAGG	0.16
JHOS4 PR (Olaprib resistant) P55	RP1L1	chr8:10467652_G/C	p.Ala1319Gly	missense_variant	GCACC^CCTCT	1
JHOS4 PR (Olaprib resistant) P55	SLC25A5	chrX:118604885_C/T	p.Thr254Met	missense_variant	AGGCA^GCTTG	0.25
JHOS4 PR (Olaprib resistant) P55	TAS2R19	chr12:11174302_A/G	p.Phe290Ser	missense_variant	AAAGA^AGGTC	0.27
JHOS4 PR (Olaprib resistant) P55	TAS2R19	chr12:11174372_C/G	p.Val267Leu	missense_variant	TGCAA^AGTTT	0.32
JHOS4 PR (Olaprib resistant) P55	TAS2R19	chr12:11174416_A/G	p.Leu252Pro	missense_variant	TCCTA^GATTC	0.2
JHOS4 PR (Olaprib resistant) P55	TAS2R31	chr12:11183475_G/A	p.Arg154Trp	missense_variant	TGTCC^TACAA	0.26
JHOS4 PR (Olaprib resistant) P55	TAS2R43	chr12:11244321_T/G	p.Ser170Arg	missense_variant	TGCAC^CTTCA	0.4
JHOS4 PR (Olaprib resistant) P55	TAS2R43	chr12:11244323_T/C	p.Lys169Arg	missense_variant	CACTC^TCAAT	0.38
JHOS4 PR (Olaprib resistant) P55	TAS2R43	chr12:11244356_A/T	p.Phe158Tyr	missense_variant	CTTCA^ATTCT	0.64
JHOS4 PR (Olaprib resistant) P55	TAS2R43	chr12:11244390_T/C	p.Ile147Val	missense_variant	GTTTA^CACAA	0.61
JHOS4 PR (Olaprib resistant) P55	TAS2R46	chr12:11214386_T/G	p.Ser170Arg	missense_variant	TGCAC^CCTCA	0.3
JHOS4 PR (Olaprib resistant) P55	TAS2R46	chr12:11214437_T/C	p.Ile153Val	missense_variant	CCATA^AATCT	0.37
JHOS4 PR (Olaprib resistant) P55	TAS2R46	chr12:11214455_T/C	p.Ile147Val	missense_variant	GTTTA^CACAA	0.28
JHOS4 PR (Olaprib resistant) P55	TP53	chr17:7578490_A/C	p.Val147Gly	missense_variant	AATCA^CCCAC	1
JHOS4 PR (Olaprib resistant) P55	ZNF233	chr19:44778797_T/A	p.Leu662Met	missense_variant	GTTCG^TGTCT	0.2
JHOS4 PR (Olaprib resistant) P55	COL6A2	chr21:47545369_A/AC	-	splice_acceptor_variant&intron_variant	CTGCC^CCCCC	0.36
JHOS4 PR (Olaprib resistant) P55	ABCG2	chr4:89052323_G/T	p.Gln141Lys	missense_variant	GAACT^TAAGT	1
JHOS4 PR (Olaprib resistant) P55	CDH23	chr10:73434888_G/C	p.Gly490Ala	missense_variant	TGCAG^CACCT	1
JHOS4 PR (Olaprib resistant) P55	CDH23	chr10:73550969_G/A	p.Glu2044Lys	missense_variant	TGGCT^AGGAC	0.98
JHOS4 PR (Olaprib resistant) P55	GLI3	chr7:42005678_G/A	p.Pro998Leu	missense_variant	GGCCC^GCGCA	1
JHOS4 PR (Olaprib resistant) P55	GUCY2D	chr17:7906519_G/T	p.Ala52Ser	missense_variant	TCTCC^CCGTG	0.97
JHOS4 PR (Olaprib resistant) P55	HLA-B	chr6:31323980_A/G	p.Tyr195His	missense_variant	CAGGT^TCTGC	0.2
JHOS4 PR (Olaprib resistant) P55	KCNQ2	chr20:62038277_T/G	p.Asn780Thr	missense_variant	GCAGG^TCCCC	0.44
JHOS4 PR (Olaprib resistant) P55	MTHFR	chr1:11856378_G/A	p.Ala222Val	missense_variant	AATCG^CTCCC	1
JHOS4 PR (Olaprib resistant) P55	USH1C	chr11:17519742_C/G	p.Glu819Asp	missense_variant	GCAGC^TCAGC	1
JHOS4 PR (Olaprib resistant) P55	BRCA1	chr17:41203135_C/T	-	splice_acceptor_variant&intron_variant	AAGAT^TGGAA	1
JHOS4 PR (Olaprib resistant) P55	FANCD2	chr3:10089738_A/G	-	splice_region_variant&intron_variant	CAGGT^TGTTG	0.26
JHOS4 PR (Olaprib resistant) P55	RECQL5	chr17:73626923_G/T	-	splice_region_variant&intron_variant	CTGTG^GGGGG	0.93
JHOS4 PR (Olaprib resistant) P55	TP53BP1	chr15:43701946_TA/T	-	splice_region_variant&intron_variant	TATAT^AAAAA	1
JHOS4 PR (Olaprib resistant) P55	VPS13A	chr9:79922845_C/CT	-	splice_region_variant&intron_variant	CAAAT^TTTTT	0.95
JHOS4 PR (Olaprib resistant) P55	TGFBR2	chr3:30686414_A/G	-	splice_region_variant&intron_variant	TAAGC^AGCCT	1
JHOS4 PR cln1 P5	GPRIN2	chr10:46999178_A/C	p.Thr100Pro	missense_variant	TGTCC^CCATG	0.71
JHOS4 PR cln1 P5	GPRIN2	chr10:46999596_G/A	p.Arg239Lys	missense_variant	CATGA^GGAGG	0.8
JHOS4 PR cln1 P5	GXYLT1	chr12:42512830_T/A	p.Asp153Val	missense_variant	GCTGA^CTTCA	0.24
JHOS4 PR cln1 P5	GXYLT1	chr12:42512938_T/A	p.His117Leu	missense_variant	CTAGA^GCATT	0.19
JHOS4 PR cln1 P5	MUC7	chr4:71347185_T/C	p.Ser242Pro	missense_variant	CACCT^CTGCA	0.21
JHOS4 PR cln1 P5	MUC7	chr4:71347207_T/C	p.Leu249Pro	missense_variant	TCCAC^ATCTT	0.19
JHOS4 PR cln1 P5	PRIM2	chr6:57398207_G/T	p.Gly304*	stop_gained	GTCAT^GAGGC	0.31
JHOS4 PR cln1 P5	PRSS3	chr9:33798529_C/G	p.Thr224Ser	missense_variant	GCTGA^CCAGG	0.13
JHOS4 PR cln1 P5	REG3A	chr2:79385787_G/A	p.Thr62Ile	missense_variant	CATCT^TCCAG	0.07
JHOS4 PR cln1 P5	RP1L1	chr8:10467652_G/C	p.Ala1319Gly	missense_variant	GCACC^CCTCT	1
JHOS4 PR cln1 P5	TAS2R19	chr12:11174302_A/G	p.Phe290Ser	missense_variant	AAAGA^AGGTC	0.19
JHOS4 PR cln1 P5	TAS2R19	chr12:11174372_C/G	p.Val267Leu	missense_variant	TGCAA^AGTTT	0.2
JHOS4 PR cln1 P5	TAS2R19	chr12:11174416_A/G	p.Leu252Pro	missense_variant	TCCTA^GATTC	0.15
JHOS4 PR cln1 P5	TAS2R31	chr12:11183475_G/A	p.Arg154Trp	missense_variant	TGTCC^TACAA	0.29
JHOS4 PR cln1 P5	TAS2R43	chr12:11244234_T/C	p.Ile199Val	missense_variant	ACAGA^TAACA	0.21
JHOS4 PR cln1 P5	TAS2R43	chr12:11244390_T/C	p.Ile147Val	missense_variant	GTTTA^CACAA	0.38
JHOS4 PR cln1 P5	TAS2R46	chr12:11214386_T/G	p.Ser170Arg	missense_variant	TGCAC^CCTCA	0.22
JHOS4 PR cln1 P5	TAS2R46	chr12:11214437_T/C	p.Ile153Val	missense_variant	CCATA^AATCT	0.16
JHOS4 PR cln1 P5	TAS2R46	chr12:11214455_T/C	p.Ile147Val	missense_variant	GTTTA^CACAA	0.16
JHOS4 PR cln1 P5	TP53	chr17:7578490_A/C	p.Val147Gly	missense_variant	AATCA^CCCAC	1
JHOS4 PR cln1 P5	ZNF233	chr19:44778797_T/A	p.Leu662Met	missense_variant	GTTCG^TGTCT	0.34
JHOS4 PR cln1 P5	ABCG2	chr4:89052323_G/T	p.Gln141Lys	missense_variant	GAACT^TAAGT	1
JHOS4 PR cln1 P5	CDH23	chr10:73434888_G/C	p.Gly490Ala	missense_variant	TGCAG^CACCT	1
JHOS4 PR cln1 P5	CDH23	chr10:73550969_G/A	p.Glu2044Lys	missense_variant	TGGCT^AGGAC	1
JHOS4 PR cln1 P5	GLI3	chr7:42005678_G/A	p.Pro998Leu	missense_variant	GGCCC^GCGCA	1
JHOS4 PR cln1 P5	GUCY2D	chr17:7906519_G/T	p.Ala52Ser	missense_variant	TCTCC^CCGTG	1
JHOS4 PR cln1 P5	KCNQ2	chr20:62038277_T/G	p.Asn780Thr	missense_variant	GCAGG^TCCCC	0.38
JHOS4 PR cln1 P5	MTHFR	chr1:11856378_G/A	p.Ala222Val	missense_variant	AATCG^CTCCC	1
JHOS4 PR cln1 P5	USH1C	chr11:17519742_C/G	p.Glu819Asp	missense_variant	GCAGC^TCAGC	1
JHOS4 PR cln1 P5	ACVR1B	chr12:52379135_A/G	-	splice_region_variant&intron_variant	ACGGT^GGAGG	0.15
JHOS4 PR cln1 P5	BRCA1	chr17:41203135_C/T	-	splice_acceptor_variant&intron_variant	AAGAT^TGGAA	1
JHOS4 PR cln1 P5	FANCD2	chr3:10089738_A/G	-	splice_region_variant&intron_variant	CAGGT^TGTTG	0.25
JHOS4 PR cln1 P5	TP53BP1	chr15:43701946_TA/T	-	splice_region_variant&intron_variant	TATAT^AAAAA	1
JHOS4 PR cln1 P5	VPS13A	chr9:79922845_C/CT	-	splice_region_variant&intron_variant	CAAAT^TTTTT	0.93
JHOS4 PR cln1 P5	TGFBR2	chr3:30686414_A/G	-	splice_region_variant&intron_variant	TAAGC^AGCCT	1
JHOS4 PR cln2 P5	BCLAF1	chr6:136590698_C/T	p.Arg699His	missense_variant	TACGG^GATCA	0.22
JHOS4 PR cln2 P5	GPRIN2	chr10:46999178_A/C	p.Thr100Pro	missense_variant	TGTCC^CCATG	0.59
JHOS4 PR cln2 P5	GPRIN2	chr10:46999596_G/A	p.Arg239Lys	missense_variant	CATGA^GGAGG	0.83
JHOS4 PR cln2 P5	GXYLT1	chr12:42512938_T/A	p.His117Leu	missense_variant	CTAGA^GCATT	0.13
JHOS4 PR cln2 P5	HOMEZ	chr14:23744823_A/T	p.Asp538Glu	missense_variant	TCATC^TCTTC	0.46
JHOS4 PR cln2 P5	KCNJ12	chr17:21319079_C/A	p.Thr142Asn	missense_variant	GCAGA^CACCA	0.46
JHOS4 PR cln2 P5	KIAA0040	chr1:175129955_G/T	p.Asn65Lys	missense_variant	TTCTT^TTCTT	0.71
JHOS4 PR cln2 P5	MUC12	chr7:100634933_G/C	p.Arg363Ser	missense_variant	CACAG^AGCCC	0.19
JHOS4 PR cln2 P5	MUC16	chr19:9025654_T/G	p.Lys12267Thr	missense_variant	AGGGC^TGAGC	0.08
JHOS4 PR cln2 P5	PRIM2	chr6:57398207_G/T	p.Gly304*	stop_gained	GTCAT^GAGGC	0.25
JHOS4 PR cln2 P5	PRSS3	chr9:33798529_C/G	p.Thr224Ser	missense_variant	GCTGA^CCAGG	0.23
JHOS4 PR cln2 P5	PRSS3	chr9:33798543_A/G	p.Lys229Glu	missense_variant	AGTGT^AAGCC	0.27
JHOS4 PR cln2 P5	PSPH	chr7:56088902_C/T	p.Val2Ile	missense_variant	GGAGA^CATCG	0.22
JHOS4 PR cln2 P5	TAS2R19	chr12:11174302_A/G	p.Phe290Ser	missense_variant	AAAGA^AGGTC	0.17
JHOS4 PR cln2 P5	TAS2R19	chr12:11174372_C/G	p.Val267Leu	missense_variant	TGCAA^AGTTT	0.16
JHOS4 PR cln2 P5	TAS2R19	chr12:11174416_A/G	p.Leu252Pro	missense_variant	TCCTA^GATTC	0.16
JHOS4 PR cln2 P5	TAS2R31	chr12:11183475_G/A	p.Arg154Trp	missense_variant	TGTCC^TACAA	0.33
JHOS4 PR cln2 P5	TAS2R31	chr12:11183697_C/A	p.Val80Leu	missense_variant	TCTTA^TTCTA	0.4
JHOS4 PR cln2 P5	TAS2R43	chr12:11244390_T/C	p.Ile147Val	missense_variant	GTTTA^CACAA	0.29
JHOS4 PR cln2 P5	TAS2R46	chr12:11214386_T/G	p.Ser170Arg	missense_variant	TGCAC^CCTCA	0.23
JHOS4 PR cln2 P5	TAS2R46	chr12:11214437_T/C	p.Ile153Val	missense_variant	CCATA^AATCT	0.32
JHOS4 PR cln2 P5	TAS2R46	chr12:11214455_T/C	p.Ile147Val	missense_variant	GTTTA^CACAA	0.34
JHOS4 PR cln2 P5	TP53	chr17:7578490_A/C	p.Val147Gly	missense_variant	AATCA^CCCAC	1
JHOS4 PR cln2 P5	ZNF233	chr19:44778797_T/A	p.Leu662Met	missense_variant	GTTCG^TGTCT	0.32
JHOS4 PR cln2 P5	COL6A2	chr21:47545369_A/AC	-	splice_acceptor_variant&intron_variant	CTGCC^CCCCC	0.31
JHOS4 PR cln2 P5	ABCG2	chr4:89052323_G/T	p.Gln141Lys	missense_variant	GAACT^TAAGT	1
JHOS4 PR cln2 P5	CDH23	chr10:73434888_G/C	p.Gly490Ala	missense_variant	TGCAG^CACCT	1
JHOS4 PR cln2 P5	CDH23	chr10:73550969_G/A	p.Glu2044Lys	missense_variant	TGGCT^AGGAC	1
JHOS4 PR cln2 P5	GLI3	chr7:42005678_G/A	p.Pro998Leu	missense_variant	GGCCC^GCGCA	1
JHOS4 PR cln2 P5	GUCY2D	chr17:7906519_G/T	p.Ala52Ser	missense_variant	TCTCC^CCGTG	0.92
JHOS4 PR cln2 P5	HLA-B	chr6:31323991_C/G	p.Trp191Ser	missense_variant	GGAGC^ACTCC	0.6
JHOS4 PR cln2 P5	KCNQ2	chr20:62038277_T/G	p.Asn780Thr	missense_variant	GCAGG^TCCCC	0.61
JHOS4 PR cln2 P5	MTHFR	chr1:11856378_G/A	p.Ala222Val	missense_variant	AATCG^CTCCC	1
JHOS4 PR cln2 P5	USH1C	chr11:17519742_C/G	p.Glu819Asp	missense_variant	GCAGC^TCAGC	1
JHOS4 PR cln2 P5	BRCA1	chr17:41203135_C/T	-	splice_acceptor_variant&intron_variant	AAGAT^TGGAA	1
JHOS4 PR cln2 P5	FANCD2	chr3:10089738_A/G	-	splice_region_variant&intron_variant	CAGGT^TGTTG	0.28
JHOS4 PR cln2 P5	TP53BP1	chr15:43701946_TA/T	-	splice_region_variant&intron_variant	TATAT^AAAAA	1
JHOS4 PR cln2 P5	VPS13A	chr9:79922845_C/CT	-	splice_region_variant&intron_variant	CAAAT^TTTTT	0.96
JHOS4 PR cln2 P5	TGFBR2	chr3:30686414_A/G	-	splice_region_variant&intron_variant	TAAGC^AGCCT	1

## Sheet: Figure 1B-2
Figure 1B and Supplementary Table 1. Copy Number Analyses
Sample ID	Purity	Ploidy	Chromosome	Segment Start	Segment End	Copy Number	Copy number of minor allele	Type	LOH	Focal	Drivers	Biologically Significant	Overlapping Genes
JHOS4 PR (Olaprib resistant)	NA	NA	chr3	13355001	13450001	1.54	NA	GAIN	NA	NA	XPC	XPC
JHOS4 PR (Olaprib resistant)	NA	NA	chr3	13455001	14691001	1.5	NA	GAIN	NA	NA	XPC	XPC
JHOS4 PR cln1	NA	NA	chr3	13778001	14686001	1.54	NA	GAIN	NA	NA	XPC	XPC, FAT3, CNTN5, BIRC3, PAK1, PICALM, MRE11A, MAML2
JHOS4 PR cln1	NA	NA	chr11	76469001	102812001	1.7	NA	GAIN	NA	NA	XPC	XPC, FAT3, CNTN5, BIRC3, PAK1, PICALM, MRE11A, MAML2
JHOS4 PR cln1	NA	NA	chr17	78410001	78509001	1.85	NA	GAIN	NA	NA	XPC	XPC, FAT3, CNTN5, BIRC3, PAK1, PICALM, MRE11A, MAML2
JHOS4 PR cln1	NA	NA	chr20	29580001	29834001	2.59	NA	GAIN	NA	NA	XPC	XPC, FAT3, CNTN5, BIRC3, PAK1, PICALM, MRE11A, MAML2
JHOS4 PR cln2	NA	NA	chr3	13355001	14770001	1.53	NA	GAIN	NA	NA	XPC	NUP210, XPC
JHOS4 CR (Carbo resistant)	NA	NA	chr3	13355001	14688001	1.46	NA	GAIN	NA	NA	XPC	NUP210, XPC
PEO1 PR (Olaprib resistant)	NA	NA	chr16	78144599	78869793	-4.82839	NA	OverlappingHemizygous+	NA	NA	WWOX	WWOX
PEO1 PR (Olaprib resistant)	NA	NA	chr16	78145001	78859001	-7.4708	NA	homozygous	NA	NA	WWOX	WWOX
PEO1 PR (Olaprib resistant)	NA	NA	chr22	29994001	30009001	-7.2991	NA	homozygous	NA	NA	NF2	NF2
PEO1 PR cln1	NA	NA	chr16	78144558	78869758	-3.70969	NA	OverlappingHemizygous+	NA	NA	WWOX	WWOX
PEO1 PR cln1	NA	NA	chr16	78146001	78851001	-6.6439	NA	homozygous	NA	NA	WWOX	WWOX
PEO1 PR cln5	NA	NA	chr9	20920001	23847001	-7.1704	NA	homozygous	NA	NA	CDKN2A	CDKN2A
PEO1 PR cln5	NA	NA	chr16	78150001	78863001	-7.2414	NA	homozygous	NA	NA	WWOX	WWOX
PEO1 PR cln5	NA	NA	chr22	29993826	30010021	-6.9668	NA	homozygous	NA	NA	NF2	NF2
PEO1 PR cln9	NA	NA	chr16	78145001	78858001	-6.5163	NA	homozygous	NA	NA	WWOX	WWOX
PEO1 PR cln9	NA	NA	chr22	29993984	30009938	-6.1788	NA	homozygous	NA	NA	NF2	NF2
PEO1 CR (Carbo resistant)	NA	NA	chr9	20920001	23829001	-6.3098	NA	homozygous	NA	NA	CDKN2A	CDKN2A
PEO1 CR (Carbo resistant)	NA	NA	chr22	29994001	30009001	-7.372	NA	homozygous	NA	NA	NF2	NF2
PEO1 CR cln1	NA	NA	chr9	20920001	23816001	-6.7343	NA	homozygous	NA	NA	CDKN2A	CDKN2A
PEO1 CR cln1	NA	NA	chr16	78144566	78869853	-7.131	NA	homozygous	NA	NA	WWOX	WWOX
PEO1 CR cln2	NA	NA	chr9	20920001	23830001	-6.5021	NA	homozygous	NA	NA	CDKN2A	CDKN2A
PEO1 CR cln2	NA	NA	chr16	78145001	78858001	-6.7932	NA	homozygous	NA	NA	WWOX	WWOX
PEO1 CR cln2	NA	NA	chr22	29994001	30009001	-6.8019	NA	homozygous	NA	NA	NF2	NF2
PEO1 Parent	NA	NA	chr9	20920001	23816001	-5.885	NA	homozygous	NA	NA	CDKN2A	CDKN2A
PEO1 Parent	NA	NA	chr16	78145001	78858001	-6.1923	NA	homozygous	NA	NA	WWOX	WWOX
PEO1 Parent	NA	NA	chr22	29995001	30009001	-5.9628	NA	homozygous	NA	NA	NF2	NF2

## Sheet: Figure 1D
Figure 1D

## Sheet: Figure 2A
Figure 2A
Figure 2C	(HK)

## Sheet: Figure 2B
Figure 2B
PEO1	ATRi 0μM	ATRi 0.1μM	ATRi 0.5μM	ATRi 1μM	ATRi 5μM	ATRi 10μM
	100.1	100.3	30.5	8.5	3.94	3.64
	101.51	102.05	30.86	8.44	4.15	3.56
	98.39	98.17	31.81	8.82	3.87	3.72
MEAN	100	100.173	31.0567	8.58667	3.98667	3.64
SD	1.5624	1.9431	0.676782	0.204287	0.145717	0.08
JHOS4	ATRi 0μM	ATRi 0.1μM	ATRi 0.5μM	ATRi 1μM	ATRi 5μM	ATRi 10μM
	100.1	112.72	85.27	61.95	21.91	24.29
	101.15	96.15	86.88	70.92	19.24	21.86
	98.75	104.39	77.69	73.97	22.04	24.65
MEAN	100	104.42	83.28	68.9467	21.0633	23.6
SD	1.20312	8.28504	4.90756	6.24825	1.58039	1.5176
UWB	ATRi 0μM	ATRi 0.1μM	ATRi 0.5μM	ATRi 1μM
	100	88.3495	25.2427	29.1262
	99.5146	116.505	23.301	31.5534
	100.485	103.883	76.699	57.767
MEAN	100	102.913	41.7476	39.4822
SD	0.485437	14.1028	30.2844	15.8815
PEO1 PR	ATRi 0μM	ATRi 0.1μM	ATRi 0.5μM	ATRi 1μM	ATRi 5μM	ATRi 10μM
	100.1	71.95	22.44	7.4	6.25	6.28
	101.41	71.31	21.59	7.68	6.24	6.4
	98.49	70.41	21.35	7.63	6.15	6.19
MEAN	100	71.2233	21.7933	7.57	6.21333	6.29
SD	1.46257	0.773649	0.572742	0.149332	0.0550757	0.105357
JHOS4PR	ATRi 0μM	ATRi 0.1μM	ATRi 0.5μM	ATRi 1μM	ATRi 5μM	ATRi 10μM
	100.1	96.79	68.35	38.08	18.69	14.29
	101.5	95.18	69.59	43.32	18.34	13.91
	98.4	93.29	71.67	39.99	17.74	14.78
MEAN	100	95.0867	69.87	40.4633	18.2567	14.3267
SD	1.55242	1.75187	1.67762	2.65187	0.480451	0.436157
Kuramochi	ATRi 0μM	ATRi 0.1μM	ATRi 0.5μM	ATRi 1μM	ATRi 5μM	ATRi 10μM
	100.358	87.8134	75.5988	57.6069	37.7994	38.7898
	95.0762	91.6099	70.3168	48.1983	37.9644	37.1391
	100.358	88.9689	72.2975	55.131	41.926	36.1488
MEAN	98.5975	89.464	72.7377	53.6454	39.2299	37.3592
SD	3.04957	1.94606	2.66837	4.87704	2.33629	1.33419
UWB/B1	ATRi 0μM	ATRi 0.1μM	ATRi 0.5μM	ATRi 1μM
	100.318	95.5411	68.7896	59.2355
	99.3627	105.095	70.7004	63.0571
	100.318	95.5411	68.7896	62.1017
MEAN	99.9997	98.7258	69.4265	61.4648
SD	0.551607	5.51607	1.10321	1.98885
UWB/53BP1	ATRi 0μM	ATRi 0.1μM	ATRi 0.5μM	ATRi 1μM
	83.5226	76.2049	17.4111	9.08403
	107.999	71.1582	19.6821	9.84103
	108.504	65.8592	17.6634	8.32702
MEAN	100.008	71.0741	18.2522	9.08403
SD	14.2794	5.17336	1.24473	0.757002
PEO1 CR	ATRi 0μM	ATRi 0.1μM	ATRi 0.5μM	ATRi 1μM	ATRi 5μM	ATRi 10μM
	95.9188	81.0501	34.3261	16.8101	13.7657	13.0157
	106.64	79.197	33.1789	17.3836	13.9863	13.2363
	103.375	77.9175	32.7377	19.0161	15.0011	13.8098
	99.2279	82.3296	32.6936	19.0602	15.2217	14.3393
	96.0512	78.7117	33.223	18.7955	14.3393	14.4275
MEAN	100	79.8412	33.2319	18.2131	14.4628	13.7657
SD	2.15088	0.807617	0.294455	0.466807	0.282305	0.283886
PEO4	ATRi 0μM	ATRi 0.1μM	ATRi 0.5μM	ATRi 1μM	ATRi 5μM	ATRi 10μM
	98.3905	102.642	63.1643	26.116	5.16247	5.46614
	94.1391	97.7832	53.7504	25.205	4.55512	4.85879
	100.213	101.124	49.4989	26.4197	4.55512	4.55512
	99.6052	110.234	52.8394	27.3307	4.55512	4.85879
	101.427	97.7832	55.8761	27.9381	5.16247	4.25144
	106.286	87.7619	55.2688	24.9013	4.25144	4.25144
MEAN	100.01	99.5546	55.0663	26.3185	4.70695	4.70695
SD	3.96719	7.36726	4.55984	1.17874	0.371924	0.460545
OVCAR3	ATRi 0μM	ATRi 0.1μM	ATRi 0.5μM	ATRi 1μM
	107.84	97.9046	67.7384	53.4682
	97.3627	91.5824	74.2413	55.8165
	100.434	89.9566	74.9639	55.8165
	104.588	97.0014	70.448	52.3844
	89.776	97.9046	72.435	41.0043
MEAN	100	94.8699	71.9653	51.698
SD	6.96749	3.80495	2.93943	6.16204
FUOV1	ATRi 0μM	ATRi 0.1μM	ATRi 0.5μM	ATRi 1μM
	84.7926	100.15	60.96	30.89
	108.699	112.07	54.48	34.43
	106.504	94.64	71.64	25.5
MEAN	99.9984	102.287	62.36	30.2733
SD	13.2143	8.90928	8.66524	4.49682
COV318	ATRi 0μM	ATRi 0.1μM	ATRi 0.5μM	ATRi 1μM
	108.872	94.8395	36.5326	14.5162
	106.452	83.2265	36.0487	13.5485
	84.6781	80.0813	40.1616	12.8227
MEAN	100.001	86.0491	37.5809	13.6291
SD	13.3249	7.77344	2.24798	0.849656
OVKATE	ATRi 0μM	ATRi 0.1μM	ATRi 0.5μM	ATRi 1μM	ATRi 5μM
	103.819	93.7947	74.821	54.7733	47.494
	97.6134	89.1408	74.7017	50.358	46.778
	98.21	92.0048	74.5823	57.7566	47.9714
MEAN	99.8807	91.6468	74.7017	54.2959	47.4145
SD	3.42339	2.34753	0.119332	3.72231	0.600623

## Sheet: Figure 2CF
Figure 2C
PEO1	Control	PARPi 0.5μM	ATRi 0.5μM	Both	Carbo (1μg/ml)
	99.75	49.37	33.59	5.52	24.89
	98.9	45.39	32.71	5.22	27.46
	101.38	54.31	40.65	5.15	29.26
MEAN	100.01	49.69	35.65	5.29667	27.2033
SD	1.26028	4.4686	4.35242	0.196554	2.19628
Ratio	1.0001	0.4969	0.3565	0.0529667
CDI				0.299002
JHOS4	Control	PARPi 1μM	ATRi 0.5μM	Both	Carbo (1μg/ml)
	99.59	77.74	64.08	27.24	52.61
	98.14	72.09	66.11	29.03	60.85
	102.28	69.32	67.88	28.89	51.3
MEAN	100.003	73.05	66.0233	28.3867	54.92
SD	2.10072	4.29131	1.90148	0.995507	5.17713
Ratio	1.00003	0.7305	0.660233	0.283867
CDI				0.588568
UWB	Control	PARPi 0.1μM	ATRi 1μM	Both	Carbo (1μg/ml)
	100	100	29.1262	5.82524	52.54
	99.5146	103.398	31.5534	7.76699	40.19
	100.485	70.8738	57.767	7.28155	66.11
MEAN	100	91.4239	39.4822	6.95793	52.9467
SD	0.485437	17.8779	15.8815	1.01052	12.9648
Ratio	1	0.914239	0.394822	0.0695793
CDI				0.192761
PEO1 PR	Control	PARPi 1μM	ATRi 0.5μM	Both	Carbo (1μg/ml)
	99.99	85.53	34.33	14.12	35.8
	98.06	84	34.95	13.36	39.77
	101.95	83.27	42.05	13.43	38.19
MEAN	100	84.2667	37.11	13.6367	37.92
SD	1.94502	1.15336	4.28938	0.42004	1.99872
Ratio	1	0.842667	0.3711	0.136367
CDI				0.436075
JHOS4PR	Control	PARPi 1μM	ATRi 0.5μM	Both	Carbo (1μg/ml)
	99.59	84.12	63.52	15.36	52.85
	98.11	77.79	66.11	19.77	60.12
	102.3	80.99	73.3	23.43	52.75
MEAN	100	80.9667	67.6433	19.52	55.24
SD	2.12488	3.16506	5.06709	4.0408	4.2265
Ratio	1	0.809667	0.676433	0.1952
CDI				0.356409
Kuramochi	Control	PARPi 1μM	ATRi 0.5μM	Both	Carbo (1μg/ml)
	99.59	75.63	35.67	11.98	84.01
	91.35	63.35	26.74	6.46	80.24
	109.08	87.19	44.16	16.66	87.53
MEAN	100.007	75.39	35.5233	11.7	83.9267
SD	8.87234	11.9218	8.71093	5.10576	3.64571
Ratio	1.00007	0.7539	0.355233	0.117
CDI				0.436876
UWB/B1	Control	PARPi 1μM	ATRi 1μM	Both	Carbo (1μg/ml)
	100.318	99.3627	59.2355	13.3758	80.12
	99.3627	97.4519	63.0571	15.2866	86.47
	100.318	101.274	62.1017	19.1082	74.35
MEAN	99.9997	99.3627	61.4648	15.9235	80.3133
SD	0.551607	1.91082	1.98885	2.91883	6.06231
Ratio	0.999997	0.993627	0.614648	0.159235
CDI				0.260729
UWB/53BP1	Control	PARPi 1μM	ATRi 0.1μM	Both	Carbo (1μg/ml)
	101.068	70.2847	86.121	26.3345	36.88
	98.9324	66.726	79.8932	29.5374	34.01
MEAN	100	68.5053	83.0071	27.9359	35.445
SD	1.50984	2.51639	4.40369	2.26475	2.0294
Ratio	1	0.685053	0.830071	0.279359
CDI				0.491274
PEO1 CR	Control	PARPi 1μM	ATRi 0.5μM	Both	Carbo (1μg/ml)
	99.99	105.46	48.73	9.36	90.49
	97.42	102.95	51.68	8.39	94.18
	102.59	100.32	45.78	10.28	87.38
MEAN	100	102.91	48.73	9.34333	90.6833
SD	2.58501	2.57023	2.95	0.94511	3.40412
Ratio	1	1.0291	0.4873	0.0934333
CDI				0.186315
PEO4	Control	PARPi 1μM	ATRi 0.5μM	Both	Carbo (1μg/ml)
	100.1	75.99	58.29	13.29	98.04
	101.61	74.09	53.43	13.21	93.12
	98.29	74.08	56.99	14.08	88.77
MEAN	100	74.72	56.2367	13.5267	93.31
SD	1.66226	1.09986	2.51606	0.480867	4.63792
Ratio	1	0.7472	0.562367	0.135267
CDI				0.32191
OVCAR3	Control	PARPi 1μM	ATRi 1μM	Both	Carbo (1μg/ml)
	99.89	78.24	61.7	19.24	117.97
	96.31	78.17	66.05	22.65	118.58
	103.8	73.41	75.32	21.19	116.85
MEAN	100	76.6067	67.69	21.0267	117.8
SD	3.74621	2.76862	6.95653	1.71086	0.877439
Ratio	1	0.766067	0.6769	0.210267
CDI				0.405489
FUOV1	Control	PARPi 1μM	ATRi 0.5μM	Both	Carbo (1μg/ml)
	108.852	73.4426	65.082	25.7377	55.83
	95.7377	76.5574	58.5246	32.623	48.35
	95.4098	81.3115	57.7049	21.9672	51.99
MEAN	100	77.1038	60.4372	26.776	52.0567
SD	7.66821	3.96278	4.04335	5.40321	3.74045
Ratio	1	0.771038	0.604372	0.26776
CDI				0.574599
COV318	Control	PARPi 0.1μM	ATRi 0.5μM	Both	Carbo (1μg/ml)
	111.174	114.067	55.7074	34.9678	79.75
	101.527	92.3633	60.0482	31.5916	74.35
	87.299	80.5466	49.9196	37.8617	85.69
MEAN	99.9999	95.6591	55.225	34.807	79.93
SD	12.0103	17.0017	5.0815	3.13814	5.67214
Ratio	0.999999	0.956591	0.55225	0.34807
CDI				0.658878
OVKATE	Control	PARPi 1μM	ATRi 1μM	Both	Carbo (1μg/ml)
	106.13	62.0192	62.5	34.2548	79.2363
	96.7548	72.5962	59.0144	30.649	81.0263
	97.3558	75.8413	54.9279	44.351	84.7255
MEAN	100.08	70.1522	58.8141	36.4183	81.6627
SD	5.24779	7.22788	3.79003	7.10254	2.79943
Ratio	1.0008	0.701522	0.588141	0.364183
CDI				0.882666
Figure 2F
Stats for Figure 2C
PEO1	0.2986
UWB	0.192761
JHOS4 PR	0.36
JHOS4	0.589456
PEO1 PR	0.443583
KURAMOCHI	0.436876
UWB/B1	0.262799
UWB/53BP1	0.491261
PEO1 CR	0.186435
PEO4	0.32191
OVCAR3	0.405489
FUOV1	0.574599
COV318	0.658878
OVKATE	0.882666

## Sheet: Figure 2EG
Figure 2E
PEO1	Colony Area from Image J
	Con	PARPi 0.1	ATRi 0.5	Both
1	101.158	79.3719	76.7808	1.10008
2	97.3281	90.4507	71.7508	1.7931
3	101.514	85.0362	80.5454	0.771416
Ratio	1	0.849529	0.76359	0.0122153
CDI				0.0188307
JHOS4	Colony Area from Image J
	Control	PARPi 0.1	ATRi 0.1	Both
1	95.4952	62.5886	82.1351	8.33088
2	102.258	57.6136	84.1345	5.34435
3	102.246	64.3867	81.2263	6.36813
Ratio	1	0.615296	0.824986	0.0668112
CDI				0.131619
UWB	Colony Area from Image J
	Control	PARPi 0.1	ATRi 0.1	Both
1	100.507	39.0697	88.9804	5.94629
2	98.9997	36.6485	81.0092	2.97975
3	100.494	33.8811	85.6968	3.80514
Ratio	1	0.365331	0.852288	0.0424373
CDI				0.136293
PEO1-PR	Colony Area from Image J
	Con	PARPi 0.5	ATRi 0.5	Both
1	98.8154	97.5577	91.1077	0.428846
2	100.46	96.9288	94.0173	3.53269
3	100.727	95.8962	93.8596	1.07115
Ratio	1.00001	0.967942	0.929949	0.0167756
CDI				0.0186368
JHOS4-PR	Colony Area from Image J
	Con	PARPi 0.1	ATRi 0.5	Both
1	98.5145	95.3829	90.1724	11.6187
2	101.042	100.515	87.2764	10.104
3	100.444	96.6072	79.6914	9.06948
Ratio	1	0.975017	0.857134	0.10264
CDI				0.122817
Kuramochi	Colony Area from Image J
	Control	PARPi 0.5	ATRi 0.25	Both
1	101.346	82.7399	91.5546	12.133
2	103.469	64.3338	83.28	15.1034
3	95.1849	73.5743	77.4446	13.5628
Ratio	1	0.735493	0.840931	0.135997
CDI				0.219883
UWB/B1	Colony Area from Image J
	Control	PARPi 2	ATRi 0.1	Both
1	99.1408	91.5661	95.7001	29.2424
2	106.193	87.487	102.025	36.6445
3	96.003	81.3757	94.1919	33.5033
4	98.6634	93.5103	102.576	36.7665
Ratio	1	0.884848	0.986231	0.340392
CDI				0.39006
UWB/53BP1	Colony Area from Image J
	Control	PARPi 0.1	ATRi 0.1	Both
1	103.403	66.8606	32.4526	0.0337071
2	91.3487	53.5967	29.4623	0.0844987
3	105.248	63.5139	34.735	0.0438655
Ratio	1	0.613238	0.322166	0.000540238
CDI				0.00273449
PEO1-CR	Colony Area from Image J
	Con	PARPi 0.5	ATRi 0.3	Both
1	98.7893	100.972	87.6723	2.00196
2	103.614	92.3702	90.1674	6.92651
3	97.597	95.1989	90.7277	5.92422
Ratio	1	0.961802	0.895225	0.049509
CDI				0.0574998
PEO4	Colony Area from Image J
	Control	PARPi 0.5	ATRi 0.5	Both
1	100.919	69.0133	97.8018	3.76013
2	100.023	66.4042	92.9578	4.9337
3	99.0574	65.8442	99.1639	8.96011
Ratio	1	0.670872	0.966411	0.0588465
CDI				0.090765
OVCAR3	Colony Area from Image J
	Control	PARPi 0.1	ATRi 0.5	Both
1	104.835	92.1789	96.8864	0.978278
2	97.7985	105.304	104.517	0.860673
3	97.3665	97.8494	94.9659	0.733468
Ratio	1	0.984439	0.987899	0.00857473
CDI				0.00881696
FUOV1	Colony Area from Image J
	Control	PARPi 0.5	ATRi 0.1	Both
1	97.4516	55.5602	83.6142	12.837
2	100.453	70.0716	88.8163	18.0497
3	102.096	74.0733	93.8184	10.1411
Ratio	1	0.665684	0.887496	0.136759
CDI				0.231485
COV318	Colony Area from Image J
	Control	PARPi 1	ATRi 0.25	Both
1	103.432	59.7774	47.2748	8.38903
2	100.326	70.5555	36.3265	4.48253
3	96.242	62.0453	44.2095	5.10026
Ratio	1	0.641261	0.426036	0.059906
CDI				0.219275
OVKATE	Colony Area from Image J
	Control	PARPi 0.5	ATRi 0.25	Both
1	94.2653	100.806	93.2444	96.5168
2	99.5144	95.6062	100.758	85.0982
3	99.0206	95.6744	104.784	95.7706
4	107.2	99.67	85.1684	79.4734
Ratio	1	0.979391	0.959888	0.892148
CDI				0.948987
Figure 2G
Stats for Figure 2E
PEO1	0.0188307
JHOS4	0.131619
UWB	0.136293
PEO1 PR	0.018637
JHOS4 PR	0.122817
KURAMOCHI	0.219883
UWB/B1	0.39006
UWB/53BP1	0.00273449
PEO1 CR	0.057
PEO4	0.090765
OVCAR3	0.00881696
FUOV1	0.231485
COV318	0.219275
OVKATE	0.948987

## Sheet: Figure 3ABC
Figure 3A
PEO1 Cell
		sub-G1			G0-G1			S			G2-M
Ctl	0.34	0.99	0.42	42.6	41.9	45.3	41.8	40.7	40.2	14.8	14.2	13.8
PARPi	0.62	0.54	0.54	20.4	21.8	19.3	33.1	33.7	33.6	45.2	43.6	46.1
ATRi	1	0.95	1.07	43.1	41.7	43.5	40.8	42.1	40.5	13.3	13.7	13.2
Both	1.12	1.33	1.46	33.9	34.3	34.4	39.8	39.1	39.4	23.3	23.5	22.7
JHOS4 Cell
		sub-G1			G0-G1			S			G2-M
Ctl	0.39	0.87	0.45	61.1	61.6	61.1	32	31.2	31.4	5.81	6.11	6.36
PARPi	0.52	0.44	0.53	52.7	53	52.8	35.1	35.5	34.5	11.2	10.5	11.7
ATRi	1	0.91	1.09	61.4	62.4	62.3	32	31.3	31.3	4.93	4.88	4.85
Both	1.1	1.11	1.66	61.6	62.2	60.6	31.1	30.1	32.3	5.84	6.31	5.79
Figure 3B
PEO1 PR Cell
		sub-G1			G0-G1			S			G2-M
Ctl	0.61	0.55	0.69	38	38	35.9	37.5	37.9	36.7	21.8	21.2	24
PARPi	0.62	0.73	0.74	35.1	36	35.4	37.8	38.1	37.3	25.1	23.9	25.2
ATRi	2.89	3.33	2.65	31.3	31.8	30.6	39.2	39.1	39.5	22.8	22.4	23.4
Both	3.6	3.58	3.48	28.5	29.6	28.7	39.7	40.6	40.3	23.8	22.3	23.4
JHOS4 PR Cell
		sub-G1			G0-G1			S			G2-M
Ctl	0.59	0.27	0.49	67.8	68.3	67.4	18.9	18.8	18.4	11.3	11.3	12.3
PARPi	0.52	0.32	0.58	65.6	65.9	66.3	18.1	18.8	17.9	13.6	13.3	13.6
ATRi	0.98	0.8	1.23	73	72.4	73.6	16.1	16.6	15.9	9.94	9.31	9.19
Both	1.23	1.32	0.86	73.2	73.5	72.8	15.8	15.2	15.8	9.58	9.95	9.88
PEO1 CR Cell
		sub-G1			G0-G1			S			G2-M
Ctl	1.79	1.53	1.49	49.8	50.3	49.6	28.1	30.1	28.2	17.8	15.6	18.1
PARPi	1.25	1.27	1.72	44.9	45.8	45.4	32.8	32.3	30.4	18	17.2	20.2
ATRi	5.5	4.25	3.25	41.7	41.35	41	34.3	34.4	34.5	13.4	15.15	16.9
Both	4.18	4.53	3.1	38.3	37.5	38.1	37.4	38.2	38.2	16.4	16.4	17
PEO1 CR2 Cell
		sub-G1			G0-G1			S			G2-M
Ctl	1.48	1.59	1.66	50.7	50.7	50.3	31.3	31.7	33.1	15.1	15	13.6
PARPi	1.04	1.04	1.13	54.5	54	54.9	28.9	28.9	28.2	14.7	14.8	14.6
ATRi	1.48	1.36	1.35	53.9	53.4	54.8	29.7	30.4	29.4	12.6	13	12.2
Both	1.5	1.43	1.31	53.3	52.9	53.1	30.7	30.7	31	12.7	13	12.6
Figure 3C
OVCAR3 Cell
		sub-G1			G0-G1			S			G2-M
Ctl	0.9	0.72	0.47	55.7	57.7	57.2	17.6	17.3	18.1	22.8	20.7	20.8
PARPi	0.89	0.83	0.52	49.4	49.6	49.8	16.7	16.4	17.3	30.7	30.7	29.8
ATRi	0.95	0.77	0.76	57.7	56.6	57.9	20.2	20.3	19.4	18.4	19	18.2
Both	1.34	1.87	0.99	54.7	54.3	55.6	19.7	20	19.7	20.6	20.6	19.7
COV318 Cell
		sub-G1			G0-G1			S			G2-M
Ctl	3.26	3.46	3.45	60.2	58.8	58.2	17.2	17.4	18.4	13.3	14.7	14.3
PARPi	3.44	2.85	4	45.7	46	46.1	23.5	21.2	22.4	23.9	25.1	24.3
ATRi	4.09	4	5.14	43.7	43.8	45.1	35.2	33.6	33.5	12.1	12.4	12.1
Both	4.12	4.74	4.68	49.1	49.5	49.9	27.5	25.9	25.9	13.1	13.8	14.2
FUOV1 Cell
		sub-G1			G0-G1			S			G2-M
Ctl	4.65	6.32	5.27	19.9	22.4	21.2	24.4	21.5	21.3	42.5	38.8	42.3
PARPi	3.03	3.3	2.21	11.3	13.8	11	20.7	21.4	22.5	59.8	54.3	59.6
ATRi	3.68	4.28	2.72	16.1	19.3	15.2	29.2	28.4	32.1	45.4	42.1	45.2
Both	4.15	6.1	3.67	17.5	22.7	14.7	25.1	20.9	28	47.5	41.5	49.1

## Sheet: Figure 4BC
Figure 4B
PEO1
	Parameter 1	Parameter 2	Parameter 3	Parameter 4	Parameter 5
Ctrl	10	12.5	8.33333	0	6.66667
PARPi	0	0	7.14286	0	16.6667
ATRi	0	0	0	0	0
Both	0	0	10	0	0
JHOS4
	Parameter 1	Parameter 2	Parameter 3	Parameter 4	Parameter 5
Ctrl	8.33333	14.2857	7.14286	0	18.1818
PARPi	5.55556	14.2857	5.88235	15	6.66667
ATRi	14.2857	11.1111	0	20	0
Both	0	22.2222	14.2857	12.5	0
UWB
	Parameter 1	Parameter 2	Parameter 3	Parameter 4	Parameter 5	Parameter 6
Ctrl	7.14286	6.66667	0	0	0	7.14286
PARPi	0	5.88235	0	6.25	0	6.66667
ATRi	0	0	0	0	8.33333	0
Both	0	0	0	0	0	0
PEO1 PR
	Parameter 1	Parameter 2	Parameter 3	Parameter 4	Parameter 5
Ctrl	8.33333	16.6667	15.7895	22.2222	18.1818
PARPi	66.6667	57.1429	64.7059	50	60
ATRi	22.2222	14.2857	16.6667	10	0
Both	0	22.2222	20	20	0
JHOS4 PR
	Parameter 1	Parameter 2	Parameter 3	Parameter 4	Parameter 5
Ctrl	10	12.5	8.33333	0	6.66667
PARPi	0	0	7.14286	0	16.6667
ATRi	12.5	12.5	0	16.6667	0
Both	14.2857	0	14.2857	0	14.2857
Kuramochi
	Parameter 1	Parameter 2	Parameter 3	Parameter 4	Parameter 5	Parameter 6	Parameter 7
Ctrl	11.1111	7.69231	8.69565	14.2857	0	10.7143	6.66667
PARPi	11.5385	13.6364	13.7931	12	4.34783	11.5385	10.3448
ATRi	7.14286	0	3.22581	3.33333	4.34783	0	6.89655
Both	0	5.26316	0	5	8.69565	4.54545	5.26316
UWB/B1
	Parameter 1	Parameter 2	Parameter 3	Parameter 4	Parameter 5	Parameter 6
Ctrl	7.69231	11.1111	8.69565	10	10	15.3846
PARPi	62.5	45	55.5556	55.5556	40	63.6364
ATRi	18.75	5	0	14.2857	0	0
Both	0	0	0	0	5.88235	6.25
PEO1 CR
	Parameter 1	Parameter 2	Parameter 3	Parameter 4	Parameter 5
Ctrl	16.6667	28.5714	50	28.5714	26.6667
PARPi	50	45.4545	66.6667	55.5556	46.1538
ATRi	9.09091	0	0	0	0
Both	0	11.1111	0	0	11.1111
PEO4
	Parameter 1	Parameter 2	Parameter 3	Parameter 4	Parameter 5	Parameter 6	Parameter 7
Ctrl	11.4286	18.6441	15.2542	11.1111	16.3043	15.873	11.6279
PARPi	36.2319	27.8481	20.4545	25.4237	35.8025	32.2034	39.0244
ATRi	3.1746	4.47761	14.2857	12.5	4.08163	14.2857	3.1746
Both	13.5593	9.61538	9.61538	3.7037	3.7037	6.45161	2.22222
OVCAR3
	Parameter 1	Parameter 2	Parameter 3	Parameter 4	Parameter 5
Ctrl	57.1429	53.8462	37.5	40	30
PARPi	66.6667	80	66.6667	80	81.25
ATRi	41.6667	22.2222	44.4444	30.7692	25
Both	38.4615	42.8571	26.3158	30.7692	41.6667
FUOV1
	Parameter 1	Parameter 2	Parameter 3	Parameter 4	Parameter 5	Parameter 6
Ctrl	8	20.6897	29.4118	20	17.9487	21.875
PARPi	44.4444	35	45	40	40	42.8571
ATRi	3.125	3.84615	2.85714	0	3.7037	0
Both	3.125	0	5.88235	0	3.125	5.71429
Figure 4C
PEO1
	Parameter 1	Parameter 2	Parameter 3
Ctrl	0.21	0.3	0.28
PARPi	1.81	1.96	1.62
ATRi	0.92	0.78	1.01
Both	4.04	4.03	4.12
JHOS4
	Parameter 1	Parameter 2	Parameter 3
Ctrl	0.44	0.4	0.52
PARPi	0.8	0.77	0.27
ATRi	1.67	1.59	1.83
Both	2.66	3.3	3.21
UWB
	Parameter 1	Parameter 2	Parameter 3
Ctrl	2.92	2.88	2.63
PARPi	3.65	3.27	3.49
ATRi	8.15	8.5	8.15
Both	18	19.4	18.7
PEO1 PR
	Parameter 1	Parameter 2	Parameter 3
Ctrl	0.79	0.81	0.69
PARPi	1.02	0.79	0.8
ATRi	3.12	3.16	3.04
Both	7.34	6.94	5.72
JHOS4 PR
	Parameter 1	Parameter 2	Parameter 3
Ctrl	1.81	1.56	1.78
PARPi	2.1	2.47	2.3
ATRi	4.54	4.15	4.26
Both	9.47	9.8	8.43
Kuramochi
	Parameter 1	Parameter 2	Parameter 3
Ctrl	0.72	0.58	0.54
PARPi	0.62	0.63	0.63
ATRi	14.8	15.3	15.4
Both	24.6	24.2	24.5
UWB/B1
	Parameter 1	Parameter 2	Parameter 3
Ctrl	0.99	1.03	0.71
PARPi	1.22	1.18	1.14
ATRi	13.1	12.6	12.8
Both	23.6	24.6	24.3
PEO1 CR
	Parameter 1	Parameter 2	Parameter 3
Ctrl	0.19	0.18	0.24
PARPi	0.31	0.35	0.38
ATRi	1.53	1.51	1.51
Both	4.92	6.6	7.19
PEO4
	Parameter 1	Parameter 2	Parameter 3
Ctrl	0.11	0.3	0.23
PARPi	0.23	0.17	0.26
ATRi	0.44	0.35	0.34
Both	5.5	4.18	5.07
OVCAR3
	Parameter 1	Parameter 2	Parameter 3
Ctrl	0.55	0.65	0.52
PARPi	2.13	2.03	2.35
ATRi	1.42	1.63	1.57
Both	5.03	4.7	5.36
FUOV1
	Parameter 1	Parameter 2	Parameter 3
Ctrl	1.19	1.07	1.52
PARPi	3.55	3.18	3.5
ATRi	5.31	5.12	4.45
Both	10.9	12.5	9.14
OVKATE
	Parameter 1	Parameter 2	Parameter 3
Ctrl	0.74	0.88	0.85
PARPi	0.51	0.58	0.62
ATRi	1	0.86	0.89
Both	0.86	0.74	0.86

[truncated: 26 more sheets: Figure 5CEGH, Figure 6A, Figure 6B, Figure 6C, Figure 6D, Figure 6G, Sup Figure 1A, Sup Fig 1D, Sup Figure 1EF, Sup Table 1, Sup Figure 2AB, Sup Figure 2CD, Sup Figure 3AB, Sup Figure 4AB, Sup Figure 5, Sup Figure 6, Sup Figure 7, Sup Figure 8, Sup Figure 9, Sup Figure 10A …]
